# Supplementary material for: Genus-wide Leptospira core genome multilocus sequence typing for strain taxonomy and global surveillance
Source: PLoS Negl Trop Dis. 2019 Apr 26;13(4):e0007374. doi: 10.1371/journal.pntd.0007374 (PMC6513109; doi:10.1371/journal.pntd.0007374)
Supplement: S1 Table — The characteristics of the 509 Leptospira isolates and their genomes are indicated; this set includes the 103 genomes representative of the diversity of Leptospira used for core genome definition (flagged with a value of 1 in the third column). Clonal groups (CG) based on single-linkage clustering of cgMLST allelic profiles with the 40 allelic differences threshold are indicated. cgSTs, i.e., profiles that differ by no allele other than for missing data, are given; some cgSTs are expressed as multiple numbers separated by semi-colons given the occurrence of missing data. The ST of the three MLST classifications, when defined, is indicated. The number of called alleles out of the 545 cgMLST loci is also provided. (XLSX) [file pntd.0007374.s001.xlsx]

## Sheet: genomes
Table S1. Strains studied and their characteristics
BIGSDB-id	Isolate	Core set (a)	Accession_number (b)	Species	Lineage	Serogroup	Serovar	World_region	Country	Host	Source	cgST (cgMLST) (d)	Number of called loci	Clonal group (CG, <40 allelic differences)	ST (MLST 1) ( e)	ST (MLST 2) ( e)	ST (MLST 3) ( e)	Number of contigs	Genome length (nt)	G+C %
2	201400974	1		L. illyithenensis ( c)	Saprophyte S2	Unknown	Unknown	Africa	Algeria	Environment	CNR_leptospirose	1	529	1	Undefined	Undefined	Undefined	74	4211893	40.5
3	2006006986		1193017	L. interrogans	Pathogen P1	Grippotyphosa	Grippotyphosa	Africa	Egypt	Human	Craig Venter Institute	2	528	2	111	New ST	11	60	4935986	35.1
4	2006006956		1049926	L. interrogans	Pathogen P1	Pyrogenes	Pyrogenes	Africa	Egypt	Human	Craig Venter Institute	3	531	3	88	New ST	Undefined	344	4772789	34.9
5	2006006959		1049801	L. interrogans	Pathogen P1	Bataviae	Bataviae	Africa	Egypt	Human	Craig Venter Institute	4	540	4	50	New ST	Undefined	319	4709453	35
7	2006006962		1291359	L. interrogans	Pathogen P1	Pomona	Pomona	Africa	Egypt	Human	Craig Venter Institute	5	532	5	140	52	58	204	4563168	35
8	2006006968		1291360	L. interrogans	Pathogen P1	Pomona	Pomona	Africa	Egypt	Human	Craig Venter Institute	6	528	5	New ST	52	58	224	4555706	35
9	2006006971		996810	L. interrogans	Pathogen P1	Grippotyphosa	Grippotyphosa	Africa	Egypt	Human	Craig Venter Institute	7	453	2	Undefined	Undefined	13	842	4805969	35
10	2006006972		1291315	L. interrogans	Pathogen P1	Icterohaemorrhagiae	Copenhageni	Africa	Egypt	Human	Craig Venter Institute	8	542	6	Undefined	47	2	161	4597314	35
11	2006006973		1291357	L. interrogans	Pathogen P1	Pyrogenes	Pyrogenes	Africa	Egypt	Human	Craig Venter Institute	9	533	3	88	New ST	Undefined	195	4798347	35
12	2006006976		1049802	L. interrogans	Pathogen P1	Bataviae	Bataviae	Africa	Egypt	Human	Craig Venter Institute	10	540	4	50	New ST	Undefined	314	4708826	35
13	pyrogenes			L. borgpetersenii	Pathogen P1	Pyrogenes	Unknown	Africa	Nigeria	Unknown	CNR_leptospirose	11	532	7	New ST	New ST	Undefined	242	3893648	40.4
19	Sh9		1242991	L. borgpetersenii	Pathogen P1	Ballum	Kenya	Africa	Tanzania	Amphibian	Craig Venter Institute	12	536	8	154	New ST	Undefined	95	3995129	40.1
14	TE 0159	1	1049773	L. borgpetersenii	Pathogen P1	Ballum	Kenya	Africa	Tanzania	Other rodent	Craig Venter Institute	12	543	8	154	New ST	Undefined	241	3923830	40.1
15	Sri Lanka 30		1291356	L. interrogans	Pathogen P1	Pyrogenes	Pyrogenes	Africa	Tanzania	Other rodent	Craig Venter Institute	13	536	9	75	New ST	138	208	5032494	35.2
16	Sri Lanka 39		1291355	L. interrogans	Pathogen P1	Pyrogenes	Pyrogenes	Africa	Tanzania	Other rodent	Craig Venter Institute	14	534	10	49	New ST	138	215	4852809	35.1
17	Sri Lanka 46		1291354	L. interrogans	Pathogen P1	Pyrogenes	Pyrogenes	Africa	Tanzania	Other rodent	Craig Venter Institute	15	468	11	76	New ST	138	197	4809837	35.1
18	TE 1992		1193028	L. interrogans	Pathogen P1	Australis	Lora	Africa	Tanzania	Other rodent	Craig Venter Institute	16	545	12	24	New ST	Undefined	80	4779320	35.1
20	L 60	1	1049759	L. alexanderi	Pathogen P1	Manhao	Manhao 3	Asia	China	Human	Craig Venter Institute	17	455	13	New ST	Undefined	Undefined	165	4225872	40.2
21	79601	1	1218565	L. alstonii	Pathogen P1	Unknown	Sichuan	Asia	China	Amphibian	Craig Venter Institute	18	538	14	New ST	New ST	Undefined	125	4436408	42.5
23	56604		280505	L. borgpetersenii	Pathogen P1	Unknown	Unknown	Asia	China	Rat	Craig Venter Institute	19	529	15	149	99	Undefined	4	4037579	40.2
24	IPAV		573825	L. interrogans	Pathogen P1	Icterohaemorrhagiae	Lai	Asia	China	Human	Craig Venter Institute	20	506	16	1	7	47	2	4384284	35
25	56609		1395589	L. interrogans	Pathogen P1	Grippotyphosa	Linhai	Asia	China	Human	Craig Venter Institute	21	530	17	92	New ST	Undefined	5	4915652	35
26	Lai		1049911	L. interrogans	Pathogen P1	Icterohaemorrhagiae	Lai	Asia	China	Human	Craig Venter Institute	22	534	16	1	7	47	256	4600310	34.9
27	56601		189518	L. interrogans	Pathogen P1	Icterohaemorrhagiae	Lai	Asia	China	Human	Craig Venter Institute	23	533	16	1	7	47	2	4691184	35
29	P2653		1218600	L. weilii	Pathogen P1	Unknown	Unknown	Asia	China	Other rodent	Craig Venter Institute	24	540	18	New ST	New ST	Undefined	178	4175074	40.9
31	Hardjoprajitno		38347	L. interrogans	Pathogen P1	Sejroe	Hardjo	Southeast Asia	Indonesia	Human	Craig Venter Institute	25	533	19	20	6	74	2	4692322	34.8
32	Kariadi-Satu		1049803	L. interrogans	Pathogen P1	Bataviae	Bataviae	Southeast Asia	Indonesia	Human	Craig Venter Institute	26	543	4	50	New ST	Undefined	330	4666430	35
33	Swart	1	1049805	L. interrogans	Pathogen P1	Bataviae	Bataviae	Southeast Asia	Indonesia	Human	Craig Venter Institute	27	543	4	50	New ST	Undefined	318	4721878	35
34	3522 CT	1	1049942	L. kirschneri	Pathogen P1	Cynopteri	Cynopteri	Southeast Asia	Indonesia	Other mammal	Craig Venter Institute	28	508	20	70	New ST	Undefined	21	4401293	35.9
35	Veldrat Semarang 173	1	1218585	L. meyeri	Saprophyte S1	Semaranga	Semaranga	Southeast Asia	Indonesia	Rat	Craig Venter Institute	29	534	21	Undefined	Undefined	Undefined	31	4103611	38.1
36	JB		1218584	L. kirschneri	Pathogen P1	Unknown	Unknown	Middle East	Iran	Human	Craig Venter Institute	30	536	22	62	New ST	Undefined	157	4360155	36
38	UP-MMC-NIID LP	1	214675	L. interrogans	Pathogen P1	Pyrogenes	Manilae	Asia	Japan	Human	Craig Venter Institute	32	544	23	57	12	9	3	4667354	35
39	UI 09149		1049782	L. borgpetersenii	Pathogen P1	Unknown	Unknown	Southeast Asia	Laos	Human	Craig Venter Institute	33	543	24	144	New ST	Undefined	26	3911301	40.1
40	UI 09931		1049767	L. borgpetersenii	Pathogen P1	Javanica	Javanica	Southeast Asia	Laos	Human	Craig Venter Institute	34	506	25	143	New ST	Undefined	31	3907928	40.1
41	UI 08452		1049935	L. interrogans	Pathogen P1	Unknown	Unknown	Southeast Asia	Laos	Human	Craig Venter Institute	35	492	26	46	New ST	Undefined	272	4853568	35.2
42	UI 08561		1049806	L. interrogans	Pathogen P1	Bataviae	Bataviae	Southeast Asia	Laos	Human	Craig Venter Institute	36	484	27	79	New ST	Undefined	300	4875692	35.2
43	UI 09600		1049936	L. interrogans	Pathogen P1	Unknown	Unknown	Southeast Asia	Laos	Human	Craig Venter Institute	37	477	28	New ST	New ST	Undefined	129	4710111	35.1
44	UI 12621		1049937	L. interrogans	Pathogen P1	Unknown	Unknown	Southeast Asia	Laos	Human	Craig Venter Institute	38	444	29	83	New ST	Undefined	88	5039215	35.2
45	UI 12758		1049938	L. interrogans	Pathogen P1	Unknown	Unknown	Southeast Asia	Laos	Human	Craig Venter Institute	39	468	30	New ST	New ST	Undefined	365	4877249	35.3
46	UI 12764		1049904	L. interrogans	Pathogen P1	Grippotyphosa	Grippotyphosa	Southeast Asia	Laos	Human	Craig Venter Institute	40	436	31	85	New ST	Undefined	147	5101759	35.2
49	LNT 1234	1	1088541	L. weilii	Pathogen P1	Unknown	Unknown	Southeast Asia	Laos	Human	Craig Venter Institute	41	469	32	183	New ST	Undefined	62	4325071	40.9
50	UI 13098		1088542	L. weilii	Pathogen P1	Unknown	Unknown	Southeast Asia	Laos	Human	Craig Venter Institute	42	504	33	190	New ST	Undefined	226	4524578	40.9
51	Langkawi		1049913	L. interrogans	Pathogen P1	Icterohaemorrhagiae	Lai	Southeast Asia	Malaysia	Human	Craig Venter Institute	43	457	34	236	New ST	74	304	4771678	35.1
52	Bejo-Iso9	1	1049970	L. kmetyi	Pathogen P1	Unknown	Unknown	Southeast Asia	Malaysia	Environment	Craig Venter Institute	44	533	35	New ST	New ST	Undefined	67	4476943	44.7
54	UP-OM		1291362	L. interrogans	Pathogen P1	Pyrogenes	Manilae	Southeast Asia	Philippines	Human	Craig Venter Institute	46	545	23	57	12	Undefined	145	4657516	35
55	K56		1291363	L. interrogans	Pathogen P1	Pyrogenes	Manilae	Southeast Asia	Philippines	Rat	Craig Venter Institute	47	545	23	57	12	Undefined	137	4669465	35
57	LT1962		1001597	L. interrogans	Pathogen P1	Canicola	Canicola	Asia	Taiwan	Human	Craig Venter Institute	48	545	37	New ST	New ST	Undefined	29	4709453	35
59	L0864	1	1049765	L. borgpetersenii	Pathogen P1	Javanica	Javanica	Southeast Asia	Thailand	Human	Craig Venter Institute	49	490	25	143	New ST	Undefined	178	3855185	40.1
58	L0066		1291207	L. borgpetersenii	Pathogen P1	Javanica	Javanica	Southeast Asia	Thailand	Human	Craig Venter Institute	49	544	25	143	New ST	Undefined	93	3879562	40.1
60	FPW1039		1193040	L. interrogans	Pathogen P1	Unknown	Unknown	Southeast Asia	Thailand	Human	Craig Venter Institute	50	544	38	New ST	New ST	Undefined	350	5138006	35.1
62	L0374	1	1049928	L. interrogans	Pathogen P1	Pyrogenes	Pyrogenes	Southeast Asia	Thailand	Human	Craig Venter Institute	51	544	39	49	New ST	Undefined	169	4848484	35.2
64	L0887		1049921	L. interrogans	Pathogen P1	Sejroe	Medanensis	Southeast Asia	Thailand	Human	Craig Venter Institute	52	468	26	46	New ST	Undefined	365	4760420	35.1
66	L1111		1049804	L. interrogans	Pathogen P1	Bataviae	Bataviae	Southeast Asia	Thailand	Human	Craig Venter Institute	53	459	40	42	New ST	Undefined	157	4848391	35.2
70	P2529		1049814	L. interrogans	Pathogen P1	Autumnalis	Bim	Southeast Asia	Thailand	Human	Craig Venter Institute	54	540	30	84	New ST	Undefined	957	4837877	35
72	UT126		1049940	L. interrogans	Pathogen P1	Unknown	Unknown	Southeast Asia	Thailand	Human	Craig Venter Institute	55	451	41	40	New ST	Undefined	239	4862914	35.1
73	UT234	1	1049807	L. interrogans	Pathogen P1	Bataviae	Bataviae	Southeast Asia	Thailand	Human	Craig Venter Institute	56	513	26	Undefined	New ST	Undefined	408	4770171	35
75	C10069		1001591	L. interrogans	Pathogen P1	Unknown	Unknown	Southeast Asia	Thailand	Other rodent	Craig Venter Institute	57	527	10	New ST	New ST	138	57	4765669	35.1
77	H2		1193050	L. kirschneri	Pathogen P1	Unknown	Unknown	Southeast Asia	Thailand	Human	Craig Venter Institute	58	537	42	71	New ST	Undefined	80	4686300	36.3
78	UT130		1049947	L. kirschneri	Pathogen P1	Grippotyphosa	Grippotyphosa	Southeast Asia	Thailand	Human	Craig Venter Institute	59	455	43	68	New ST	Undefined	410	4465030	36
79	2006001853		1001589	L. weilii	Pathogen P1	Unknown	Unknown	Southeast Asia	Thailand	Human	Craig Venter Institute	60	530	44	New ST	New ST	Undefined	109	4379690	40.9
80	2006001855		996804	L. weilii	Pathogen P1	Unknown	Unknown	Southeast Asia	Thailand	Human	Craig Venter Institute	61	529	45	New ST	New ST	Undefined	79	4279067	40.8
81	LNT 1194		1088543	L. weilii	Pathogen P1	Unknown	Unknown	Southeast Asia	Thailand	Human	Craig Venter Institute	62	454	46	187	New ST	Undefined	367	4249835	40.7
82	UI 14631	1	1088544	L. weilii	Pathogen P1	Unknown	Unknown	Southeast Asia	Thailand	Human	Craig Venter Institute	63	506	47	189	New ST	Undefined	431	4313152	40.7
83	Khorat-H2	1	1193069	L. wolffii	Intermediate P2	Unknown	Unknown	Southeast Asia	Thailand	Human	Craig Venter Institute	64	539	48	Undefined	Undefined	Undefined	78	4405827	45.6
84	1051	1	1049941	L. kirschneri	Pathogen P1	Autumnalis	Bim	Caribbean	Barbados	Dog	Craig Venter Institute	65	545	49	63	New ST	Undefined	20	4409127	35.9
85	200801910	1	1049762	L. borgpetersenii	Pathogen P1	Ballum	Castellonis	Caribbean	Guadeloupe	Human	Craig Venter Institute	66	519	15	149	99	Undefined	27	3972543	40
86	200801910	1		L. borgpetersenii	Pathogen P1	Ballum	Castellonis	Caribbean	Guadeloupe	Human	CNR_leptospirose	67	503	15	149	99	Undefined	22	3970478	40
87	201100516		1291352	L. interrogans	Pathogen P1	Icterohaemorrhagiae	Icterohaemorrhagiae	Caribbean	Guadeloupe	Human	Craig Venter Institute	68	504	6	17	47	2	161	4600919	35
88	200702252		1049977	L. santarosai	Pathogen P1	Unknown	Unknown	Caribbean	Guadeloupe	Human	Craig Venter Institute	69	542	50	New ST	New ST	Undefined	34	4068263	41.9
89	200403458	1	1193058	L. santarosai	Pathogen P1	Unknown	Unknown	Caribbean	Guadeloupe	Human	Craig Venter Institute	70	539	50	New ST	New ST	Undefined	35	4061639	41.9
90	ST188		1218593	L. santarosai	Pathogen P1	Unknown	Unknown	Caribbean	Trinidad and Tobago	Dog	Craig Venter Institute	71	471	51	New ST	Undefined	Undefined	378	4026544	41.8
91	7		1085550	L. santarosai	Pathogen P1	Javanica	Arenal	Central America	Costa Rica	Human	Craig Venter Institute	72	495	52	New ST	New ST	Undefined	535	4172501	41.6
92	11		1085549	L. santarosai	Pathogen P1	Javanica	Arenal	Central America	Costa Rica	Human	Craig Venter Institute	73	444	53	New ST	New ST	Undefined	406	4006931	41.7
93	MAVJ 401	1	1049976	L. santarosai	Pathogen P1	Javanica	Arenal	Central America	Costa Rica	Human	Craig Venter Institute	74	517	54	New ST	New ST	Undefined	156	4334629	41.7
94	CZ 214T	1	1001595	L. noguchii	Pathogen P1	Panama	Panama	Central America	Panama	Other mammal	Craig Venter Institute	75	524	55	New ST	New ST	Undefined	84	4743729	35.4
96	LT821	1	758847	L. santarosai	Pathogen P1	Shermani	Shermani	Central America	Panama	Rat	Craig Venter Institute	76	464	56	220	New ST	Undefined	107	3882646	41.8
97	RGA		1291351	L. interrogans	Pathogen P1	Icterohaemorrhagiae	Icterohaemorrhagiae	Europe	Belgium	Human	Craig Venter Institute	77	468	6	17	47	2	143	4600016	35
98	Nikolaevo		1240687	L. kirschneri	Pathogen P1	Autumnalis	Bulgarica	Europe	Bulgaria	Human	Craig Venter Institute	78	541	57	67	New ST	Undefined	221	4489381	36.3
99	2008720116		1291308	L. interrogans	Pathogen P1	Australis	Jalna	Europe	Croatia	Other rodent	Craig Venter Institute	79	540	69	24	New ST	17	183	4649604	35
100	2008720117		1291309	L. interrogans	Pathogen P1	Australis	Jalna	Europe	Croatia	Other rodent	Craig Venter Institute	80	533	69	24	New ST	17	176	4637861	35
101	2008720114	1	1193049	L. kirschneri	Pathogen P1	Unknown	Unknown	Europe	Croatia	Other rodent	Craig Venter Institute	81	542	59	New ST	New ST	Undefined	51	4391771	35.9
102	5399	1	1049789	L. broomii	Intermediate P2	Unknown	Unknown	Europe	Denmark	Human	Craig Venter Institute	82	531	60	Undefined	Undefined	Undefined	10	4485045	42.9
103	B5-022		1242992	L. licerasiae	Intermediate P2	Unknown	Osterbro	Europe	Denmark	Rat	Craig Venter Institute	83	542	61	Undefined	Undefined	Undefined	49	4180037	41.7
107	Verdun LP			L. interrogans	Pathogen P1	Icterohaemorrhagiae	Icterohaemorrhagiae	Europe	France	Human	CNR_leptospirose	84	523	6	17	47	2	31	4609830	35
109	200702274			L. kirschneri	Pathogen P1	Grippotyphosa	Valbuzzi	Europe	France	Human	CNR_leptospirose	85	504	62	110	100	94	93	4323415	35.9
112	200801925	1	1193046	L. kirschneri	Pathogen P1	Mini	Unknown	Indian Ocean	Mayotte	Human	Craig Venter Institute	87	545	63	New ST	New ST	Undefined	208	4511329	36.2
113	200802841		1193047	L. kirschneri	Pathogen P1	Unknown	Unknown	Indian Ocean	Mayotte	Human	Craig Venter Institute	88	540	64	New ST	New ST	Undefined	91	4691430	36.2
115	200703020			L. kirschneri	Pathogen P1	Grippotyphosa	Grippotyphosa	Europe	France	Human	CNR_leptospirose	89	455	62	110	100	94	91	4324192	35.9
116	200703021			L. kirschneri	Pathogen P1	Grippotyphosa	Grippotyphosa	Europe	France	Human	CNR_leptospirose	90	543	62	110	100	94	88	4340680	35.9
117	201402975			L. kirschneri	Pathogen P1	Grippotyphosa	Grippotyphosa	Europe	France	Human	CNR_leptospirose	91	540	65	110	100	94	87	4325458	35.9
118	alpha	1		L. biflexa	Saprophyte S1	Semaranga	Patoc	Europe	France	Environment	CNR_leptospirose	92	540	66	Undefined	Undefined	Undefined	92	4838522	39.2
120	Brem 307		1049786	L. borgpetersenii	Pathogen P1	Unknown	Unknown	Europe	Germany	Horse	Craig Venter Institute	94	539	68	155	New ST	Undefined	23	3802241	40.2
123	Brem 137	1	1049815	L. interrogans	Pathogen P1	Australis	Bratislava	Europe	Germany	Horse	Craig Venter Institute	95	537	69	24	New ST	17	270	4629078	35
124	Brem 179		1049969	L. kirschneri	Pathogen P1	Grippotyphosa	Valbuzzi	Europe	Germany	Horse	Craig Venter Institute	96	466	70	Undefined	New ST	Undefined	297	4131800	35.9
125	patoc cinco	1		L. biflexa	Saprophyte S1	Semaranga	Patoc	Europe	Italy	Environment	CNR_leptospirose	97	545	66	Undefined	Undefined	Undefined	21	4017368	38.8
127	Patoc 1 (Ames)	1	355278	L. biflexa	Saprophyte S1	Semaranga	Patoc	Europe	Italy	Environment	Craig Venter Institute	99	535	66	Undefined	Undefined	Undefined	3	3956089	38.9
128	Patoc 1 (Paris)	1	456481	L. biflexa	Saprophyte S1	Semaranga	Patoc	Europe	Italy	Environment	Craig Venter Institute	100	543	66	Undefined	Undefined	Undefined	3	3951448	38.9
129	Sponselee CDC		1303729	L. borgpetersenii	Pathogen P1	Sejroe	Hardjo	Europe	Netherlands	Cow	Craig Venter Institute	101	536	72	152	New ST	Undefined	196	3776198	40.2
130	Lely 607		1291206	L. borgpetersenii	Pathogen P1	Sejroe	Hardjo	Europe	Netherlands	Cow	Craig Venter Institute	102	536	72	152	New ST	Undefined	198	3774172	40.3
131	Muis5		280505	L. borgpetersenii	Pathogen P1	Unknown	Ballum	Europe	Netherlands	Other rodent	Craig Venter Institute	103	540	15	149	99	Undefined	212	3887643	40
132	P2422		1049907	L. interrogans	Pathogen P1	Icterohaemorrhagiae	Icterohaemorrhagiae	Europe	Netherlands	Human	Craig Venter Institute	104	538	6	17	47	2	412	4530019	35
133	P2518		1049820	L. interrogans	Pathogen P1	Icterohaemorrhagiae	Copenhageni	Europe	Netherlands	Human	Craig Venter Institute	105	543	6	17	47	2	492	4545020	35
134	Vehlefans 2		1291233	L. kirschneri	Pathogen P1	Grippotyphosa	Mozdok	Europe	Netherlands	Cow	Craig Venter Institute	106	530	73	117	101	98	186	4412676	35.9
135	Duyster-Boelhouwer		1049944	L. kirschneri	Pathogen P1	Grippotyphosa	Grippotyphosa	Europe	Netherlands	Human	Craig Venter Institute	107	537	62	110	100	94	264	4247951	35.8
137	P2431		1291320	L. interrogans	Pathogen P1	Icterohaemorrhagiae	Copenhageni	Europe	Portugal	Human	Craig Venter Institute	108	537	6	17	47	2	154	4608915	35
138	P2655		1291307	L. interrogans	Pathogen P1	Canicola	Canicola	Europe	Portugal	Other rodent	Craig Venter Institute	109	531	28	37	3	34	178	4606909	35
139	Sri Lanka 14		1291358	L. interrogans	Pathogen P1	Pyrogenes	Pyrogenes	Europe	Portugal	Rat	Craig Venter Institute	110	545	74	New ST	New ST	Undefined	242	4830118	35
140	Vehlefans 3		1291234	L. kirschneri	Pathogen P1	Grippotyphosa	Mozdok	Europe	Portugal	Other rodent	Craig Venter Institute	111	533	73	117	101	Undefined	179	4400994	35.9
142	20021189			L. kirschneri	Pathogen P1	Grippotyphosa	Grippotyphosa	Europe	Slovenia	Human	CNR_leptospirose	112	533	62	110	100	94	86	4316108	35.9
143	Hond-utrecht			L. interrogans	Pathogen P1	Canicola	Canicola	Europe	Netherlands	Dog	CNR_leptospirose	113	538	28	37	3	Undefined	204	4620756	35
144	Wijnberg	1		L. interrogans	Pathogen P1	Icterohaemorrhagiae	Copenhageni	South America	Brazil	Human	CNR_leptospirose	114	539	6	199	47	2	151	4613312	35
145	SR61		57678	L. interrogans	Pathogen P1	Icterohaemorrhagiae	Lai	Indian Ocean	Sri Lanka	Human	Craig Venter Institute	115	533	75	New ST	New ST	Undefined	415	4891582	35.1
146	SriLanka1		1085542	L. interrogans	Pathogen P1	Pyrogenes	Pyrogenes	Indian Ocean	Sri Lanka	Human	Craig Venter Institute	116	542	76	75	New ST	138	667	4837126	35
147	SriLanka2		1085543	L. interrogans	Pathogen P1	Pyrogenes	Pyrogenes	Indian Ocean	Sri Lanka	Human	Craig Venter Institute	117	533	77	74	New ST	138	959	4848395	35.1
148	200701203	1		L. borgpetersenii	Pathogen P1	Mini	Unknown	Indian Ocean	Mayotte	Human	CNR_leptospirose	118	519	78	New ST	New ST	Undefined	116	3975277	40.2
150	200901118	1		L. borgpetersenii	Pathogen P1	Pomona	Unknown	Indian Ocean	Mayotte	Human	CNR_leptospirose	120	493	80	New ST	New ST	Undefined	631	4210656	40.3
151	200901485			L. borgpetersenii	Pathogen P1	Mini	Unknown	Indian Ocean	Mayotte	Human	CNR_leptospirose	121	463	78	New ST	New ST	Undefined	125	3915291	40.2
152	200901868			L. borgpetersenii	Pathogen P1	Pomona	Pomona	Indian Ocean	Mayotte	Human	CNR_leptospirose	122	542	80	New ST	New ST	Undefined	150	4270286	40.2
153	201003760			L. borgpetersenii	Pathogen P1	Mini	Unknown	Indian Ocean	Mayotte	Human	CNR_leptospirose	123	545	78	New ST	New ST	Undefined	181	3852098	40.3
154	201501056			L. borgpetersenii	Pathogen P1	Mini	Unknown	Indian Ocean	Mayotte	Human	CNR_leptospirose	124	474	78	New ST	New ST	Undefined	127	3881269	40.2
330	201600681			L. borgpetersenii	Pathogen P1	Unknown	Unknown	Indian Ocean	Mayotte	Human	CNR_leptospirose	124	544	78	New ST	New ST	Undefined	213	3919221	40.2
339	201601028			L. borgpetersenii	Pathogen P1	Unknown	Unknown	Indian Ocean	Mayotte	Human	CNR_leptospirose	124	545	78	New ST	New ST	Undefined	226	3902112	40.3
155	201501069			L. borgpetersenii	Pathogen P1	Mini	Unknown	Indian Ocean	Mayotte	Human	CNR_leptospirose	125	545	78	New ST	New ST	Undefined	136	3926095	40.2
156	201501070			L. borgpetersenii	Pathogen P1	Pomona	Unknown	Indian Ocean	Mayotte	Human	CNR_leptospirose	126	542	80	New ST	New ST	Undefined	327	4135559	40.1
324	201600674			L. borgpetersenii	Pathogen P1	Unknown	Unknown	Indian Ocean	Mayotte	Human	CNR_leptospirose	128	508	78	New ST	New ST	Undefined	129	3928030	40.2
164	201000851			L. borgpetersenii	Pathogen P1	Mini	Mini	Indian Ocean	Mayotte	Human	CNR_leptospirose	128	543	78	New ST	New ST	Undefined	41	3973764	40.2
490	201700957			L. borgpetersenii	Pathogen P1	Unknown	Unknown	Indian Ocean	Mayotte	Human	CNR_leptospirose	128	544	78	New ST	New ST	Undefined	129	3927261	40.2
158	200701203		1193007	L. borgpetersenii	Pathogen P1	Unknown	Unknown	Indian Ocean	Mayotte	Human	Craig Venter Institute	128	545	78	New ST	New ST	Undefined	166	3964298	40.2
369	201700459			L. borgpetersenii	Pathogen P1	Unknown	Unknown	Indian Ocean	Mayotte	Human	CNR_leptospirose	128	545	78	New ST	New ST	Undefined	128	3928634	40.2
159	201600657			L. interrogans	Pathogen P1	Unknown	Unknown	Indian Ocean	Mayotte	Human	CNR_leptospirose	129	544	81	49	New ST	138	233	4321218	35.3
184	200901122	1		L. mayottensis	Pathogen P1	Unknown	Unknown	Indian Ocean	Mayotte	Human	CNR_leptospirose	131	537	82	New ST	New ST	Undefined	85	4161553	39.4
165	201600660			L. borgpetersenii	Pathogen P1	Unknown	Unknown	Indian Ocean	Mayotte	Human	CNR_leptospirose	134	537	78	New ST	New ST	Undefined	136	3925746	40.2
167	200901489			L. interrogans	Pathogen P1	Pyrogenes	Unknown	Indian Ocean	Mayotte	Human	CNR_leptospirose	135	545	81	49	New ST	138	153	4815906	35.1
170	200801925			L. kirschneri	Pathogen P1	Mini	Unknown	Indian Ocean	Mayotte	Human	CNR_leptospirose	136	539	63	New ST	New ST	Undefined	196	4542626	36.1
172	200901119			L. kirschneri	Pathogen P1	Mini	Unknown	Indian Ocean	Mayotte	Human	CNR_leptospirose	138	544	84	New ST	New ST	Undefined	260	4616014	36
173	201000762	1		L. kirschneri	Pathogen P1	Mini	Unknown	Indian Ocean	Mayotte	Human	CNR_leptospirose	139	539	63	New ST	New ST	Undefined	379	4560348	36.2
174	200801774			L. kirschneri	Pathogen P1	Grippotyphosa	Unknown	Indian Ocean	Mayotte	Human	CNR_leptospirose	140	538	85	New ST	New ST	94	133	4620131	36.1
175	200803703			L. kirschneri	Pathogen P1	Mini	Unknown	Indian Ocean	Mayotte	Human	CNR_leptospirose	141	540	83	New ST	New ST	Undefined	87	4703609	36
176	201401993			L. kirschneri	Pathogen P1	Grippotyphosa	Unknown	Indian Ocean	Mayotte	Human	CNR_leptospirose	142	544	85	New ST	New ST	94	121	4596200	36.1
177	200901263	1		L. mayottensis	Pathogen P1	Mini	Unknown	Indian Ocean	Mayotte	Human	CNR_leptospirose	143	545	79	New ST	New ST	Undefined	233	3986830	39.5
392	201601003			L. mayottensis	Pathogen P1	Unknown	Unknown	Indian Ocean	Mayotte	Human	CNR_leptospirose	143	545	79	New ST	New ST	Undefined	254	4025501	39.5
178	201001127	1		L. mayottensis	Pathogen P1	Unknown	Unknown	Indian Ocean	Mayotte	Human	CNR_leptospirose	144	544	82	New ST	New ST	Undefined	253	3933615	39.7
180	201501058			L. mayottensis	Pathogen P1	Mini	Unknown	Indian Ocean	Mayotte	Human	CNR_leptospirose	145	545	79	New ST	New ST	Undefined	256	4046727	39.5
181	201501063			L. mayottensis	Pathogen P1	Mini	Unknown	Indian Ocean	Mayotte	Human	CNR_leptospirose	146	545	79	New ST	New ST	Undefined	255	4054538	39.5
415	201601013			L. mayottensis	Pathogen P1	Unknown	Unknown	Indian Ocean	Mayotte	Human	CNR_leptospirose	146	545	79	New ST	New ST	Undefined	240	4055406	39.5
183	200901116	1		L. mayottensis	Pathogen P1	Mini	Unknown	Indian Ocean	Mayotte	Human	CNR_leptospirose	147	542	79	New ST	New ST	Undefined	67	4135276	39.5
185	201601111	1		L. bandrabouensis ( c)	Saprophyte S1	Unknown	Unknown	Indian Ocean	Mayotte	Environment	CNR_leptospirose	148	537	86	Undefined	Undefined	Undefined	19	4027579	37.9
186	M10B p1	1		L. bandrabouensis ( c)	Saprophyte S1	Unknown	Unknown	Indian Ocean	Mayotte	Environment	CNR_leptospirose	148	537	86	Undefined	Undefined	Undefined	34	4099566	37.8
187	201601112	1		L. bandrabouensis ( c)	Saprophyte S1	Unknown	Unknown	Indian Ocean	Mayotte	Environment	CNR_leptospirose	148	537	86	Undefined	Undefined	Undefined	31	4107318	37.8
188	201601117	1		L. licerasiae	Intermediate P2	Unknown	Unknown	Indian Ocean	Mayotte	Environment	CNR_leptospirose	149	540	87	Undefined	Undefined	Undefined	24	4196959	41.2
189	201601118	1		L. licerasiae	Intermediate P2	Unknown	Unknown	Indian Ocean	Mayotte	Environment	CNR_leptospirose	149	540	87	Undefined	Undefined	Undefined	23	4195187	41.2
190	201601119	1		L. levettii	Saprophyte S1	Unknown	Unknown	Indian Ocean	Mayotte	Environment	CNR_leptospirose	150	537	88	Undefined	Undefined	Undefined	4	3890399	37.5
191	201601120	1		L. levettii	Saprophyte S1	Unknown	Unknown	Indian Ocean	Mayotte	Environment	CNR_leptospirose	151	526	88	Undefined	Undefined	Undefined	129	5267227	37.9
192	201601121	1		L. levettii	Saprophyte S1	Unknown	Unknown	Indian Ocean	Mayotte	Environment	CNR_leptospirose	152	537	89	Undefined	Undefined	Undefined	9	3935739	37.5
193	201601122	1		L. levettii	Saprophyte S1	Unknown	Unknown	Indian Ocean	Mayotte	Environment	CNR_leptospirose	153	537	90	Undefined	Undefined	Undefined	8	3889488	37.6
194	201601109	1		L. bandrabouensis ( c)	Saprophyte S1	Unknown	Unknown	Indian Ocean	Mayotte	Environment	CNR_leptospirose	154	537	86	Undefined	Undefined	Undefined	31	4167453	37.7
195	201601110	1		L. bandrabouensis ( c)	Saprophyte S1	Unknown	Unknown	Indian Ocean	Mayotte	Environment	CNR_leptospirose	154	537	86	Undefined	Undefined	Undefined	30	4167506	37.7
196	201601297	1		L. bouyouniensis ( c)	Saprophyte S1	Unknown	Unknown	Indian Ocean	Mayotte	Environment	CNR_leptospirose	155	535	91	Undefined	Undefined	Undefined	28	4100043	37.1
197	201601298	1		L. mtsangambouensis ( c)	Saprophyte S1	Unknown	Unknown	Indian Ocean	Mayotte	Environment	CNR_leptospirose	156	537	92	Undefined	Undefined	Undefined	18	4083871	38.2
198	201601299	1		L. levettii	Saprophyte S1	Unknown	Unknown	Indian Ocean	Mayotte	Environment	CNR_leptospirose	157	537	93	Undefined	Undefined	Undefined	18	3929686	37.5
199	201601300	1		L. meyeri	Saprophyte S1	Unknown	Unknown	Indian Ocean	Mayotte	Environment	CNR_leptospirose	158	537	94	Undefined	Undefined	Undefined	67	4192275	38
201	201601301	1		L. meyeri	Saprophyte S1	Unknown	Unknown	Indian Ocean	Mayotte	Environment	CNR_leptospirose	160	537	95	Undefined	Undefined	Undefined	56	4156836	38
204	Went 5		1193051	L. meyeri	Saprophyte S1	Unknown	Unknown	North America	Canada	Unknown	Craig Venter Institute	163	536	97	Undefined	Undefined	Undefined	7	4188061	38
205	JB197		355277	L. borgpetersenii	Pathogen P1	Sejroe	Hardjobovis	North America	USA	Cow	Craig Venter Institute	164	545	98	152	New ST	Undefined	2	3876235	40.2
206	Fox 32256		1218574	L. interrogans	Pathogen P1	Pomona	Pomona	North America	USA	Other mammal	Craig Venter Institute	165	534	5	140	52	58	172	4583716	35
207	2001025091		1001987	L. interrogans	Pathogen P1	Icterohaemorrhagiae	Copenhageni	North America	USA	Human	Craig Venter Institute	166	533	6	17	47	2	309	4526676	35
208	2002009669		1291318	L. interrogans	Pathogen P1	Icterohaemorrhagiae	Copenhageni	North America	USA	Human	Craig Venter Institute	167	535	6	17	47	2	155	4572939	35
210	CSL4002		1240691	L. interrogans	Pathogen P1	Pomona	Unknown	North America	USA	Other mammal	Craig Venter Institute	168	535	5	140	52	58	187	4591338	35
211	PigK151		338215	L. interrogans	Pathogen P1	Australis	Bratislava	North America	USA	Pig	Craig Venter Institute	169	543	69	24	New ST	17	2	4721584	35
212	CSL10083		1240692	L. interrogans	Pathogen P1	Pomona	Unknown	North America	USA	Other mammal	Craig Venter Institute	170	534	5	140	52	58	182	4574387	35
213	PUO 1247		1240688	L. kirschneri	Pathogen P1	Autumnalis	Bim	North America	USA	Human	Craig Venter Institute	171	544	49	63	New ST	Undefined	158	4377203	35.9
214	RM52		1049946	L. kirschneri	Pathogen P1	Grippotyphosa	Grippotyphosa	North America	USA	Pig	Craig Venter Institute	172	535	70	New ST	New ST	Undefined	98	4385396	35.9
215	2006001870	1	1001593	L. noguchii	Pathogen P1	Unknown	Unknown	North America	USA	Human	Craig Venter Institute	173	542	99	New ST	New ST	Undefined	54	4843355	35.6
217	2001034031		1193053	L. noguchii	Pathogen P1	Unknown	Unknown	North America	USA	Human	Craig Venter Institute	174	460	100	168	New ST	Undefined	192	5023834	35.8
219	Oregon	1	1291304	L. santarosai	Pathogen P1	Mini	Szwajizak	North America	USA	Cow	Craig Venter Institute	175	450	101	New ST	New ST	Undefined	123	3906522	41.9
220	2000027870	1	1001592	L. santarosai	Pathogen P1	Unknown	Unknown	North America	USA	Human	Craig Venter Institute	176	494	102	New ST	New ST	Undefined	41	3941132	41.8
221	2000030832	1	996805	L. santarosai	Pathogen P1	Unknown	Unknown	North America	USA	Human	Craig Venter Institute	177	545	103	New ST	New ST	Undefined	36	4050938	41.8
223	Ecochallenge	1	1049986	L. weilii	Pathogen P1	Hebdomadis	Unknown	North America	USA	Human	Craig Venter Institute	178	499	104	New ST	New ST	Undefined	365	4044490	40.9
225	L550	1	355276	L. borgpetersenii	Pathogen P1	Sejroe	Hardjobovis	Oceania	Australia	Human	Craig Venter Institute	179	527	72	152	New ST	Undefined	2	3931782	40.2
226	BUT 6	1	1193011	L. fainei	Intermediate P2	Hurstbridge	Hurstbridge	Oceania	Australia	Pig	Craig Venter Institute	180	455	105	Undefined	Undefined	Undefined	43	4309901	43.6
228	LT2156		1001601	L. interrogans	Pathogen P1	Pyrogenes	Zanoni	Oceania	Australia	Human	Craig Venter Institute	181	540	106	31	New ST	Undefined	48	4889020	35.1
230	Szwajizak		1291310	L. interrogans	Pathogen P1	Mini	Szwajizak	Oceania	Australia	Human	Craig Venter Institute	182	510	107	73	New ST	Undefined	250	4879788	35.2
231	Valbuzzi		1193044	L. interrogans	Pathogen P1	Grippotyphosa	Valbuzzi	Oceania	Australia	Human	Craig Venter Institute	183	436	108	Undefined	Undefined	Undefined	76	4402782	35
232	LT2116	1	1088540	L. weilii	Pathogen P1	Tarassovi	Topaz	Oceania	Australia	Human	Craig Venter Institute	184	521	109	192	New ST	Undefined	82	4309785	40.5
234	Noumea25			L. borgpetersenii	Pathogen P1	Ballum	Unknown	Pacific Ocean	New Caledonia	Human	CNR_leptospirose	185	464	15	149	99	Undefined	108	3957863	40
235	acegua		436145	L. interrogans	Pathogen P1	Australis	Muenchen	South America	Brazil	Cow	Craig Venter Institute	186	498	69	24	New ST	17	158	4647713	35.1
236	Norma		1279460	L. interrogans	Pathogen P1	Sejroe	Hardjo	South America	Brazil	Cow	Craig Venter Institute	187	473	19	20	6	74	2	4762150	35
237	Kantorowic		1291353	L. interrogans	Pathogen P1	Icterohaemorrhagiae	Icterohaemorrhagiae	South America	Brazil	Dog	Craig Venter Institute	188	539	6	17	47	2	149	4609240	35
238	Kito		1193042	L. interrogans	Pathogen P1	Canicola	Unknown	South America	Brazil	Dog	Craig Venter Institute	189	531	28	37	3	34	197	4684013	35
239	RCA		173	L. interrogans	Pathogen P1	Unknown	Unknown	South America	Brazil	Dog	Craig Venter Institute	190	542	6	Undefined	47	2	89	4436855	35.1
240	Prea		173	L. interrogans	Pathogen P1	Unknown	Unknown	South America	Brazil	Other rodent	Craig Venter Institute	191	534	6	Undefined	47	2	106	4441322	35.2
241	200901383		1291323	L. wolffii	Intermediate P2	Unknown	Unknown	South America	Brazil	Unknown	Craig Venter Institute	192	475	111	Undefined	Undefined	Undefined	35	4335030	45.6
242	Fiocruz LV133		1193014	L. interrogans	Pathogen P1	Canicola	Canicola	South America	Brazil	Human	Craig Venter Institute	193	476	28	37	3	34	89	4719846	35
243	Fiocruz LV4117		1291365	L. interrogans	Pathogen P1	Unknown	Unknown	South America	Brazil	Human	Craig Venter Institute	194	537	6	17	47	2	130	4605596	35
244	Naam		1291361	L. interrogans	Pathogen P1	Icterohaemorrhagiae	Naam	South America	Brazil	Human	Craig Venter Institute	195	534	112	23	New ST	73	209	4987881	35.1
246	Fiocruz L1-130		267671	L. interrogans	Pathogen P1	Icterohaemorrhagiae	Copenhageni	South America	Brazil	Human	Craig Venter Institute	196	545	6	17	47	2	2	4627366	35
248	LO-3		211880	L. interrogans	Pathogen P1	Canicola	Canicola	South America	Brazil	Pig	Craig Venter Institute	197	534	28	37	3	34	181	4718517	35
249	LO-4		211880	L. interrogans	Pathogen P1	Canicola	Canicola	South America	Brazil	Pig	Craig Venter Institute	198	545	28	37	3	Undefined	319	4696320	35.1
251	61H		437752	L. kirschneri	Pathogen P1	Grippotyphosa	Mozdok	South America	Brazil	Human	Craig Venter Institute	200	532	73	117	101	98	316	4553742	35.9
252	M36/05		437752	L. kirschneri	Pathogen P1	Grippotyphosa	Mozdok	South America	Brazil	Rat	Craig Venter Institute	201	533	73	117	101	98	44	4459917	35.9
253	U73	1	28182	L. noguchii	Pathogen P1	Panama	Unknown	South America	Brazil	Cow	Craig Venter Institute	202	545	113	231	97	Undefined	279	4760980	35.6
254	Hook	1	1193055	L. noguchii	Pathogen P1	Australis	Unknown	South America	Brazil	Dog	Craig Venter Institute	203	536	114	New ST	New ST	Undefined	300	4545395	35.6
255	Bonito		1218586	L. noguchii	Pathogen P1	Autumnalis	Unknown	South America	Brazil	Human	Craig Venter Institute	204	538	115	New ST	New ST	Undefined	309	4498978	35.7
256	Cascata		1193054	L. noguchii	Pathogen P1	Bataviae	Unknown	South America	Brazil	Human	Craig Venter Institute	205	533	116	New ST	New ST	Undefined	338	4547785	35.7
257	U160		28183	L. santarosai	Pathogen P1	Unknown	Unknown	South America	Brazil	Cow	Craig Venter Institute	206	538	117	New ST	New ST	Undefined	204	4246387	41.7
258	U164		28183	L. santarosai	Pathogen P1	Unknown	Unknown	South America	Brazil	Cow	Craig Venter Institute	207	534	118	New ST	New ST	Undefined	169	4155904	41.7
259	U233	1	28183	L. santarosai	Pathogen P1	Unknown	Unknown	South America	Brazil	Cow	Craig Venter Institute	208	529	119	227	New ST	Undefined	152	4057482	41.9
261	Fiocruz LV3954		1193012	L. santarosai	Pathogen P1	Unknown	Unknown	South America	Brazil	Human	Craig Venter Institute	209	523	120	New ST	New ST	Undefined	91	4038391	41.7
262	Fiocruz LV4135		1193013	L. santarosai	Pathogen P1	Unknown	Unknown	South America	Brazil	Human	Craig Venter Institute	210	534	120	New ST	New ST	Undefined	133	4002389	41.7
263	semaranga saopaulo	1		L. biflexa	Saprophyte S1	Semaranga	Saopaulo	South America	Brazil	Environment	CNR_leptospirose	211	540	121	Undefined	Undefined	Undefined	100	4027905	38.3
264	R103		1049821	L. interrogans	Pathogen P1	Icterohaemorrhagiae	Copenhageni	South America	Colombia	Rat	Craig Venter Institute	212	531	6	17	47	2	228	4557317	35
266	JET	1	1193057	L. santarosai	Pathogen P1	Unknown	Unknown	South America	Colombia	Human	Craig Venter Institute	213	527	122	New ST	New ST	Undefined	82	4128169	41.6
267	2006007831		1001986	L. interrogans	Pathogen P1	Icterohaemorrhagiae	Copenhageni	South America	Guyana	Human	Craig Venter Institute	214	535	6	17	47	2	303	4549679	35
268	HAI0024		996809	L. interrogans	Pathogen P1	Unknown	Unknown	South America	Peru	Human	Craig Venter Institute	215	544	4	50	New ST	Undefined	338	4710959	35
269	HAI0156		996862	L. interrogans	Pathogen P1	Unknown	Unknown	South America	Peru	Human	Craig Venter Institute	216	541	28	37	3	34	437	4627376	34.9
273	MMD1562		996863	L. interrogans	Pathogen P1	Icterohaemorrhagiae	Copenhageni	South America	Peru	Unknown	Craig Venter Institute	217	533	6	Undefined	Undefined	Undefined	538	4536044	35
275	MMD1493		1218583	L. kirschneri	Pathogen P1	Unknown	Unknown	South America	Peru	Other mammal	Craig Venter Institute	218	539	123	New ST	New ST	Undefined	161	4289160	35.9
276	MMD4847	1	1049971	L. licerasiae	Intermediate P2	Unknown	Unknown	South America	Peru	Other mammal	Craig Venter Institute	219	519	124	Undefined	Undefined	Undefined	49	4216807	41.1
277	VAR010	1	1049972	L. licerasiae	Intermediate P2	Unknown	Varillal	South America	Peru	Human	Craig Venter Institute	220	524	124	Undefined	Undefined	Undefined	14	4211147	41.1
279	VAR010	1		L. licerasiae	Intermediate P2	Unknown	Varillal	South America	Peru	Human	CNR_leptospirose	220	536	124	Undefined	Undefined	Undefined	13	4210826	41.1
278	MMD0835	1	996808	L. licerasiae	Intermediate P2	Unknown	Varillal	South America	Peru	Other mammal	Craig Venter Institute	221	502	124	Undefined	Undefined	Undefined	48	4198811	41.1
280	ZUN142	1	1085540	L. noguchii	Pathogen P1	Autumnalis	Autumnalis	South America	Peru	Human	Craig Venter Institute	222	540	125	New ST	New ST	Undefined	93	4852613	35.5
281	CBC1416	1	1193059	L. santarosai	Pathogen P1	Unknown	Unknown	South America	Peru	Cow	Craig Venter Institute	223	540	126	New ST	New ST	Undefined	195	3976263	42
282	CBC523		1049979	L. santarosai	Pathogen P1	Unknown	Unknown	South America	Peru	Cow	Craig Venter Institute	224	540	127	New ST	New ST	Undefined	52	4042257	41.9
283	CBC1531		1218594	L. santarosai	Pathogen P1	Unknown	Unknown	South America	Peru	Cow	Craig Venter Institute	225	456	128	New ST	New ST	Undefined	285	3835045	41.8
284	CBC613		1218595	L. kirschneri	Pathogen P1	Unknown	Unknown	South America	Peru	Cow	Craig Venter Institute	226	494	129	New ST	New ST	Undefined	175	4459895	36.1
285	HAI134		1049980	L. santarosai	Pathogen P1	Unknown	Unknown	South America	Peru	Human	Craig Venter Institute	227	476	130	New ST	New ST	Undefined	97	4070132	41.8
286	HAI1349		1049981	L. santarosai	Pathogen P1	Unknown	Unknown	South America	Peru	Human	Craig Venter Institute	228	534	131	New ST	New ST	Undefined	114	3851754	41.7
288	HAI1594		1193060	L. interrogans	Pathogen P1	Unknown	Unknown	South America	Peru	Human	Craig Venter Institute	229	537	6	17	47	2	41	4608233	35
289	HAI821		1049983	L. santarosai	Pathogen P1	Unknown	Unknown	South America	Peru	Human	Craig Venter Institute	230	475	132	New ST	New ST	Undefined	47	4053818	41.8
290	MOR084	1	1049984	L. santarosai	Pathogen P1	Unknown	Unknown	South America	Peru	Human	Craig Venter Institute	231	534	133	New ST	New ST	Undefined	120	3889413	41.8
291	CBC379		1049978	L. santarosai	Pathogen P1	Unknown	Unknown	South America	Peru	Pig	Craig Venter Institute	232	544	134	New ST	New ST	Undefined	168	4056378	41.9
292	201502610			L. venezuelensis	Intermediate P2	Unknown	Unknown	South America	Venezuela	Cow	Venezuelan Institute for Scientific	233	474	135	New ST	Undefined	Undefined	29	4250290	39.2
350	201601330			L. venezuelensis	Intermediate P2	Unknown	Unknown	South America	Venezuela	Rat	Venezuelan Institute for Scientific	234	456	135	New ST	Undefined	Undefined	45	4300422	39.2
293	201502611			L. venezuelensis	Intermediate P2	Unknown	Unknown	South America	Venezuela	Rat	Venezuelan Institute for Scientific	234	478	135	New ST	Undefined	Undefined	29	4306002	39.2
294	201502612			L. biflexa	Saprophyte S1	Unknown	Unknown	South America	Venezuela	Unknown	Venezuelan Institute for Scientific	235	508	136	Undefined	Undefined	Undefined	51	3950432	38.7
295	201502613			L. interrogans	Pathogen P1	Canicola	Unknown	South America	Venezuela	Human	Venezuelan Institute for Scientific	236	508	28	37	3	34	166	4672978	34.9
296	201502616			L. interrogans	Pathogen P1	Bataviae	Unknown	South America	Venezuela	Human	Venezuelan Institute for Scientific	237	505	4	50	New ST	Undefined	159	4755398	35
297	CH11	1		L. biflexa	Saprophyte S1	Andamana	Andamana	Southeast Asia	Andaman islands	Environment	CNR_leptospirose	238	530	137	Undefined	Undefined	Undefined	17	3998212	38.9
298	10	1	1049790	L. inadai	Intermediate P2	Unknown	Lyme	North America	USA	Human	Craig Venter Institute	239	543	138	Undefined	Undefined	Undefined	34	4570777	44.5
299	Andaman		1193018	L. interrogans	Pathogen P1	Grippotyphosa	Grippotyphosa	Southeast Asia	Andaman Islands	Human	Craig Venter Institute	240	534	2	111	New ST	11	80	4937420	35.1
301	201203348			L. interrogans	Pathogen P1	Canicola	Canicola	Europe	France	Dog	CNR_leptospirose	242	521	28	37	3	34	242	4631820	35
302	2002000634		1291317	L. interrogans	Pathogen P1	Icterohaemorrhagiae	Copenhageni	North America	USA	Human	Craig Venter Institute	243	528	6	17	47	2	148	4615771	35
303	lyse			L. noguchii	Pathogen P1	Panama	Unknown	Unknown	Unknown	Unknown	CNR_leptospirose	244	529	55	171	New ST	Undefined	146	4637634	35.3
304	B 81/7 type 3		1049961	L. kirschneri	Pathogen P1	Pomona	Tsaratsovo	Europe	Bulgaria	Other rodent	Craig Venter Institute	245	544	139	100	New ST	Undefined	569	4220824	35.9
305	Brem 127 Duyster		1049943	L. kirschneri	Pathogen P1	Grippotyphosa	Grippotyphosa	Unknown	Unknown	Unknown	Craig Venter Institute	246	529	62	110	100	94	263	4267588	35.9
306	Brem 166		1049962	L. kirschneri	Pathogen P1	Grippotyphosa	Mozdok	Europe	Netherlands	Horse	Craig Venter Institute	247	531	73	117	101	98	465	4255535	35.8
307	Duyster		1218582	L. interrogans	Pathogen P1	Grippotyphosa	Valbuzzi	Unknown	Unknown	Horse	Craig Venter Institute	248	539	108	61	New ST	Undefined	142	4672622	35.1
308	ATCC BAA-1110	1	1408446	L. licerasiae	Intermediate P2	Unknown	Unknown	South America	Peru	Unknown	Craig Venter Institute	249	519	124	Undefined	Undefined	Undefined	25	4209996	41.1
309	Patoc1	1		L. meyeri	Saprophyte S1	Semaranga	Patoc	Europe	Italy	Environment	CNR_leptospirose	250	531	66	Undefined	Undefined	Undefined	21	3942466	38.9
313	semaranga veldrat	1		L. meyeri	Saprophyte S1	Semaranga	Semaranga	Southeast Asia	Indonesia	Unknown	CNR_leptospirose	251	535	140	Undefined	Undefined	Undefined	13	4090081	38.1
311	Veldrat-TEK	1		L. meyeri	Saprophyte S1	Semaranga		Unknown	Unknown	Environment	CNR_leptospirose	251	536	140	Undefined	Undefined	Undefined	9	4119617	38.1
310	Veldrat-MXK	1		L. meyeri	Saprophyte S1	Semaranga	Unknown	Unknown	Unknown	Environment	CNR_leptospirose	251	540	140	Undefined	Undefined	Undefined	13	4116958	38.1
312	Ranarum	1		L. meyeri	Saprophyte S1	Ranarum	Unknown	North America	USA	Amphibian	CNR_leptospirose	252	535	97	Undefined	Undefined	Undefined	25	4140275	38.1
314	Codice	1		L. wolbachii	Saprophyte S1	Codice	Codice	North America	USA	Environment	CNR_leptospirose	253	536	141	Undefined	Undefined	Undefined	54	4065938	39.2
315	dessain			L. kirschneri	Pathogen P1	Grippotyphosa	Grippotyphosa	Europe	France	Human	CNR_leptospirose	254	535	62	110	100	94	386	4045354	36.2
316	Bovedo			L. biflexa	Saprophyte S1	Andamana	Bovedo	Europe	Italy	Environment	CNR_leptospirose	255	533	142	Undefined	Undefined	Undefined	15	4086748	39.8
317	eauaquarium			L. biflexa	Saprophyte S1	Unknown	Unknown	Europe	France	Environment	CNR_leptospirose	256	535	143	Undefined	Undefined	Undefined	31	4067666	37.4
318	eaupuitsepr			L. biflexa	Saprophyte S1	Unknown	Unknown	Europe	France	Environment	CNR_leptospirose	257	512	144	Undefined	Undefined	Undefined	8	4029375	37.5
321	201600664			L. borgpetersenii	Pathogen P1	Unknown	Unknown	Indian Ocean	Mayotte	Human	CNR_leptospirose	258	515	78	New ST	New ST	Undefined	167	3934819	40.2
323	201600669			L. borgpetersenii	Pathogen P1	Unknown	Unknown	Indian Ocean	Mayotte	Human	CNR_leptospirose	260	536	78	New ST	New ST	Undefined	196	3917927	40.2
325	201600675			L. borgpetersenii	Pathogen P1	Unknown	Unknown	Indian Ocean	Mayotte	Human	CNR_leptospirose	261	545	145	New ST	New ST	Undefined	597	4164542	40.1
326	201600676			L. borgpetersenii	Pathogen P1	Unknown	Unknown	Indian Ocean	Mayotte	Human	CNR_leptospirose	262	545	78	New ST	New ST	Undefined	214	3852553	40.3
327	201600677			L. interrogans	Pathogen P1	Unknown	Unknown	Indian Ocean	Mayotte	Human	CNR_leptospirose	263	545	81	49	New ST	138	1008	4777288	35.4
329	201600680			L. borgpetersenii	Pathogen P1	Unknown	Unknown	Indian Ocean	Mayotte	Human	CNR_leptospirose	264	545	78	New ST	New ST	Undefined	236	3928824	40.2
331	201600682			L. borgpetersenii	Pathogen P1	Unknown	Unknown	Indian Ocean	Mayotte	Human	CNR_leptospirose	265	544	78	New ST	New ST	Undefined	181	3922355	40.2
334	201601000			L. borgpetersenii	Pathogen P1	Unknown	Unknown	Indian Ocean	Mayotte	Human	CNR_leptospirose	266	544	80	New ST	New ST	Undefined	896	3925564	40.3
336	201601008			L. borgpetersenii	Pathogen P1	Unknown	Unknown	Indian Ocean	Mayotte	Human	CNR_leptospirose	267	537	78	New ST	New ST	Undefined	245	3932814	40.2
337	201601017			L. mayottensis	Pathogen P1	Unknown	Unknown	Indian Ocean	Mayotte	Human	CNR_leptospirose	268	542	82	New ST	New ST	Undefined	1345	4208357	39.5
338	201601027			L. mayottensis	Pathogen P1	Unknown	Unknown	Indian Ocean	Mayotte	Human	CNR_leptospirose	269	532	82	New ST	New ST	Undefined	284	4032908	39.5
340	201601167			L. interrogans	Pathogen P1	Pomona	Unknown	Europe	France	Dog	CNR_leptospirose	270	545	5	140	52	58	678	4362144	35.3
341	201601168			L. interrogans	Pathogen P1	Pomona	Unknown	Europe	France	Dog	CNR_leptospirose	271	543	5	140	52	58	470	3450639	36
343	201601170			L. interrogans	Pathogen P1	Pomona	Unknown	Europe	France	Dog	CNR_leptospirose	272	545	5	140	52	58	477	3932914	35.7
344	201601171			L. interrogans	Pathogen P1	Pomona	Unknown	Europe	France	Dog	CNR_leptospirose	273	545	5	140	52	58	251	4493029	35
345	201601172			L. interrogans	Pathogen P1	Pomona	Unknown	Europe	France	Dog	CNR_leptospirose	274	545	5	140	52	58	166	4544893	34.9
347	201601175			L. interrogans	Pathogen P1	Icterohaemorrhagiae	Icterohaemorrhagiae	Europe	France	Dog	CNR_leptospirose	275	545	6	17	47	2	502	4516102	35.2
348	201601326			L. biflexa	Saprophyte S1	Aurisina	Farnetii	Europe	Italy	Environment	CNR_leptospirose	276	488	146	Undefined	Undefined	Undefined	96	3770088	38
349	201601329			L. biflexa	Saprophyte S1	Holland	Piatan	South America	Brazil	Environment	CNR_leptospirose	277	545	147	Undefined	Undefined	Undefined	66	3556570	38.2
352	201601333			L. biflexa	Saprophyte S1	Unknown	Unknown	South America	Venezuela	Unknown	Venezuelan Institute for Scientific	278	545	148	Undefined	Undefined	Undefined	45	3891270	38.8
353	201601334			L. venezuelensis	Intermediate P2	Unknown	Unknown	South America	Venezuela	Unknown	Venezuelan Institute for Scientific	279	457	135	New ST	Undefined	Undefined	37	4306095	39.2
355	201601955	1		L. vanthielli	Saprophyte S1	Unknown	Unknown	Europe	France	Environment	CNR_leptospirose	281	545	149	Undefined	Undefined	Undefined	44	4065234	39
356	201601957	1		L. biflexa	Saprophyte S1	Unknown	Unknown	Europe	France	Environment	CNR_leptospirose	282	545	150	Undefined	Undefined	Undefined	979	3936039	39.2
357	201601958	1		L. biflexa	Saprophyte S1	Unknown	Unknown	Europe	France	Environment	CNR_leptospirose	283	534	151	Undefined	Undefined	Undefined	11	3834564	39
358	201601959	1		L. biflexa	Saprophyte S1	Unknown	Unknown	Europe	France	Environment	CNR_leptospirose	284	479	152	Undefined	Undefined	Undefined	18	3879078	39
359	201601960	1		L. biflexa	Saprophyte S1	Unknown	Unknown	Europe	France	Environment	CNR_leptospirose	285	544	152	Undefined	Undefined	Undefined	19	3890493	39
360	201601961	1		L. biflexa	Saprophyte S1	Unknown	Unknown	Europe	France	Environment	CNR_leptospirose	286	520	153	Undefined	Undefined	Undefined	24	3840648	39.1
361	201601962	1		L. biflexa	Saprophyte S1	Unknown	Unknown	Europe	France	Environment	CNR_leptospirose	287	531	153	Undefined	Undefined	Undefined	12	3837723	39.1
362	201602167	1		L. meyeri	Saprophyte S1	Unknown	Unknown	Pacific Ocean	New Caledonia	Environment	IP Nouvelle-Calédonie	288	534	154	Undefined	Undefined	Undefined	45	4116239	38.1
363	201602171	1		L. meyeri	Saprophyte S1	Unknown	Unknown	Pacific Ocean	New Caledonia	Environment	IP Nouvelle-Calédonie	289	542	154	Undefined	Undefined	Undefined	51	4128319	38.1
364	201602175	1		L. harrisiae	Saprophyte S1	Unknown	Unknown	Pacific Ocean	New Caledonia	Environment	IP Nouvelle-Calédonie	290	520	155	Undefined	Undefined	Undefined	28	4075838	37.8
365	201602177	1		L. brenneri	Saprophyte S1	Unknown	Unknown	Pacific Ocean	New Caledonia	Environment	IP Nouvelle-Calédonie	291	529	156	Undefined	Undefined	Undefined	38	4114850	38.3
366	201602178	1		L. levettii	Saprophyte S1	Unknown	Unknown	Pacific Ocean	New Caledonia	Environment	IP Nouvelle-Calédonie	292	508	157	Undefined	Undefined	Undefined	38	3901744	37.6
367	201602181	1		L. levettii	Saprophyte S1	Unknown	Unknown	Pacific Ocean	New Caledonia	Environment	IP Nouvelle-Calédonie	293	545	158	Undefined	Undefined	Undefined	19	3877485	37.6
368	201602184	1		L. barantonii	Pathogen P1	Unknown	Unknown	Pacific Ocean	New Caledonia	Environment	IP Nouvelle-Calédonie	294	505	159	New ST	New ST	Undefined	18	4392665	44
370	201602188	1		L. meyeri	Saprophyte S1	Unknown	Unknown	Pacific Ocean	New Caledonia	Environment	IP Nouvelle-Calédonie	295	508	160	Undefined	Undefined	Undefined	405	4207998	38.1
371	201602193	1		L. wolffii	Intermediate P2	Unknown	Unknown	Pacific Ocean	New Caledonia	Environment	IP Nouvelle-Calédonie	296	536	161	Undefined	Undefined	Undefined	46	4238490	45.8
372	IP1509008			L. interrogans	Pathogen P1	Unknown	Unknown	South America	Uruguay	Cow	IP Montevideo	297	462	5	140	52	58	164	3997628	35.3
373	IP1509009			L. interrogans	Pathogen P1	Unknown	Unknown	South America	Uruguay	Cow	IP Montevideo	298	536	5	140	52	58	263	4485764	35
375	IP1512013			L. borgpetersenii	Pathogen P1	Unknown	Unknown	South America	Uruguay	Cow	IP Montevideo	299	536	98	152	New ST	Undefined	174	3712128	40.3
376	IP1512017			L. noguchii	Pathogen P1	Unknown	Unknown	South America	Uruguay	Cow	IP Montevideo	300	536	162	New ST	New ST	Undefined	586	4343174	36
377	201602279			L. weilii	Pathogen P1	Unknown	Unknown	Europe	France	Human	CNR_leptospirose	301	534	163	New ST	New ST	Undefined	202	4310095	40.8
378	201601115			L. dzianensis ( c)	Pathogen P1	Unknown	Unknown	Indian Ocean	Mayotte	Environment	CNR_leptospirose	302	536	164	New ST	New ST	Undefined	27	4408471	45.5
379	201602189			L. harrisiae	Saprophyte S1	Unknown	Unknown	Pacific Ocean	New Caledonia	Environment	IP Nouvelle-Calédonie	303	537	155	Undefined	Undefined	Undefined	21	3947631	37.9
380	201700036			L. noguchii	Pathogen P1	Panama	Unknown	South America	Brazil	Cow	CNR_leptospirose	304	537	113	231	97	Undefined	493	4688068	35.7
381	201700039			L. interrogans	Pathogen P1	Pomona	Unknown	North America	USA	Cow	CNR_leptospirose	305	537	5	140	52	58	220	4506587	35
382	201600667			L. interrogans	Pathogen P1	Pyrogenes	Unknown	Indian Ocean	Mayotte	Human	CNR_leptospirose	306	537	81	49	New ST	138	143	4797973	35.1
383	201600670			L. kirschneri	Pathogen P1	Grippotyphosa	Unknown	Indian Ocean	Mayotte	Human	CNR_leptospirose	307	537	85	New ST	New ST	94	260	4572045	36.2
384	201600671			L. borgpetersenii	Pathogen P1	Mini	Unknown	Indian Ocean	Mayotte	Human	CNR_leptospirose	308	537	78	New ST	New ST	Undefined	151	3928610	40.2
385	201601116			L. mayottensis	Pathogen P1	Unknown	Unknown	Indian Ocean	Mayotte	Environment	CNR_leptospirose	309	544	79	New ST	New ST	Undefined	270	4036177	39.5
386	201700040			L. borgpetersenii	Pathogen P1	Mini	Szwajizak	North America	USA	Cow	CNR_leptospirose	310	544	165	New ST	New ST	Undefined	127	3855726	40.2
387	wtmanilae			L. interrogans	Pathogen P1	Pyrogenes	Manilae	Southeast Asia	Philippines	Human	CNR_leptospirose	311	513	23	57	12	9	158	4592866	35
391	201600684			L. borgpetersenii	Pathogen P1	Unknown	Unknown	Indian Ocean	Mayotte	Human	CNR_leptospirose	315	538	78	New ST	New ST	Undefined	135	3918651	40.2
393	201601010			L. interrogans	Pathogen P1	Unknown	Unknown	Indian Ocean	Mayotte	Human	CNR_leptospirose	316	509	81	49	New ST	138	216	4690605	35.2
395	201601020			L. mayottensis	Pathogen P1	Unknown	Unknown	Indian Ocean	Mayotte	Human	CNR_leptospirose	318	533	82	New ST	New ST	Undefined	253	3924081	39.6
396	201601025			L. mayottensis	Pathogen P1	Unknown	Unknown	Indian Ocean	Mayotte	Human	CNR_leptospirose	319	534	82	New ST	New ST	Undefined	236	4030710	39.5
397	201601030			L. kirschneri	Pathogen P1	Unknown	Unknown	Indian Ocean	Mayotte	Human	CNR_leptospirose	320	532	85	New ST	New ST	94	334	4430857	36.3
398	201601032			L. borgpetersenii	Pathogen P1	Unknown	Unknown	Indian Ocean	Mayotte	Human	CNR_leptospirose	321	535	78	New ST	New ST	Undefined	164	3872911	40.3
399	201601033			L. mayottensis	Pathogen P1	Unknown	Unknown	Indian Ocean	Mayotte	Human	CNR_leptospirose	322	538	82	New ST	New ST	Undefined	310	3985733	39.5
400	201601332			L. interrogans	Pathogen P1	Unknown	Unknown	South America	Venezuela	Rat	Venezuelan Institute for Scientific	323	488	37	New ST	New ST	Undefined	436	4178429	35.5
401	201601335			L. interrogans	Pathogen P1	Unknown	Unknown	Pacific Ocean	New Caledonia	Human	IP Nouvelle-Calédonie	324	537	166	Undefined	New ST	Undefined	558	3946796	36.3
402	201700042			L. borgpetersenii	Pathogen P1	Tarassovi	Guidae	South America	Brazil	Pig	CNR_leptospirose	325	543	167	153	New ST	Undefined	276	3724640	40.4
403	201700045			L. kirschneri	Pathogen P1	Grippotyphosa	Unknown	Middle East	Turkey	Cow	CNR_leptospirose	326	534	22	62	New ST	Undefined	157	4335255	36
404	201700047			L. interrogans	Pathogen P1	Sejroe	Hardjobovis	Europe	England	Cow	CNR_leptospirose	327	536	19	20	6	74	420	4421973	35.4
405	201700048			L. interrogans	Pathogen P1	Sejroe	Hardjobovis	Europe	England	Cow	CNR_leptospirose	328	536	19	20	6	74	323	4656999	35.1
406	201700049			L. interrogans	Pathogen P1	Sejroe	Hardjoprajitno	Southeast Asia	Indonesia	Human	CNR_leptospirose	329	544	19	20	6	74	379	4633269	35.1
407	201700038			L. noguchii	Pathogen P1	Australis	Peruviana	South America	Peru	Cow	CNR_leptospirose	330	545	168	New ST	New ST	Undefined	424	4714928	35.6
408	200205138			L. interrogans	Pathogen P1	Pomona	Unknown	Europe	Croatia	Pig	CNR_leptospirose	331	538	5	140	52	58	326	4459806	35.1
409	201601031			L. kirschneri	Pathogen P1	Unknown	Unknown	Indian Ocean	Mayotte	Human	CNR_leptospirose	332	544	85	New ST	New ST	94	229	4533371	36.2
410	201700037			L. kirschneri	Pathogen P1	Canicola	Galtoni	South America	Argentina	Cow	CNR_leptospirose	333	545	129	124	New ST	Undefined	244	4318566	36.1
411	201700041			L. interrogans	Pathogen P1	Pomona	Kennewicki	North America	USA	Cow	CNR_leptospirose	334	545	5	140	52	58	314	4400579	35.1
413	Waz Holland	1	AOGY00000000	L. vanthielii	Saprophyte S1	Holland	Holland	Europe	Netherlands	Environment	NCBI	336	529	170	Undefined	Undefined	Undefined	89	4232327	38.9
414	201600999			L. kirschneri	Pathogen P1	Unknown	Unknown	Indian Ocean	Mayotte	Human	CNR_leptospirose	337	545	85	New ST	New ST	94	203	4523316	36.2
416	201601113			L. dzoumogneensis ( c)	Intermediate P2	Unknown	Unknown	Indian Ocean	Mayotte	Environment	CNR_leptospirose	338	544	171	New ST	Undefined	Undefined	28	4118320	41
417	201601617			L. interrogans	Pathogen P1	Pomona	Unknown	Unknown	Unknown	Unknown	CNR_leptospirose	339	543	5	140	52	58	153	4538659	34.9
418	201700043			L. interrogans	Pathogen P1	Pomona	Unknown	Pacific Ocean	New Caledonia	Cow	IP Nouvelle-Calédonie	340	535	5	140	52	58	141	4530016	34.9
425	bangkok1233			L. interrogans	Pathogen P1	Australis	Bangkok	Southeast Asia	Thailand	Dog	CRBIP	347	544	176	12	New ST	Undefined	425	4450171	35.7
427	soteropolitana1252			L. noguchii	Pathogen P1	Australis	Soteropolitana	South America	Brazil	Other mammal	CRBIP	348	545	177	New ST	New ST	Undefined	614	4256433	36.1
428	ramisi1252			L. kirschneri	Pathogen P1	Australis	Ramisi	Africa	Kenya	Human	CRBIP	349	531	178	121	New ST	Undefined	470	4477933	36.3
429	bajan1256			L. noguchii	Pathogen P1	Australis	Bajan	Caribbean	Barbados	Amphibian	CRBIP	350	510	179	New ST	New ST	Undefined	354	4162975	35.8
430	lora1315			L. interrogans	Pathogen P1	Australis	Lora	Europe	Italy	Human	CRBIP	351	529	180	51	98	Undefined	389	4524665	35.4
431	muenchen1327			L. interrogans	Pathogen P1	Australis	Muenchen	Europe	Germany	Human	CRBIP	352	536	69	24	New ST	17	165	4640003	35
434	201602187			L. adleri	Pathogen P1	Unknown	Unknown	Pacific Ocean	New Caledonia	Environment	IP Nouvelle-Calédonie	355	529	183	Undefined	Undefined	Undefined	56	4389476	43.8
435	201600998			L. kirschneri	Pathogen P1	Unknown	Unknown	Indian Ocean	Mayotte	Human	CNR_leptospirose	356	533	64	New ST	New ST	Undefined	404	4471695	36.2
439	rushan1311			L. noguchii	Pathogen P1	Australis	Rushan	Asia	China	Amphibian	CRBIP	358	532	173	New ST	New ST	Undefined	127	4266176	42.7
441	grippotyphosa1231			L. interrogans	Pathogen P1	Grippotyphosa	Grippotyphosa	Southeast Asia	Andaman Islands	Unknown	CRBIP	360	540	2	111	New ST	11	290	4813613	35.2
442	ratnapura1236			L. kirschneri	Pathogen P1	Grippotyphosa	Ratnapura	Indian Ocean	Sri Lanka	Human	CRBIP	361	531	185	116	New ST	Undefined	203	4351552	36.1
444	ratnapura1439			L. kirschneri	Pathogen P1	Grippotyphosa	Ratnapura	Indian Ocean	Sri Lanka	Human	CRBIP	361	539	185	116	New ST	Undefined	203	4351552	36.1
443	valbuzzi1427			L. interrogans	Pathogen P1	Grippotyphosa	Valbuzzi	Oceania	Australia	Human	CRBIP	362	536	108	61	New ST	Undefined	206	4451670	35
446	muelleri1448			L. interrogans	Pathogen P1	Grippotyphosa	Muelleri	Southeast Asia	Malaysia	Rat	CRBIP	365	530	187	234	New ST	72	472	4495769	35.4
447	grippotyphosa1481			L. interrogans	Pathogen P1	Grippotyphosa	Grippotyphosa	Southeast Asia	Andaman Islands	Unknown	CRBIP	366	535	2	111	New ST	11	407	4723857	35.3
449	barbudensis1433			L. noguchii	Pathogen P1	Australis	Barbudensis	Caribbean	Barbados	Unknown	CRBIP	368	531	179	New ST	New ST	Undefined	179	4485151	35.4
451	grippotyphosa1473			L. kirschneri	Pathogen P1	Grippotyphosa	Unknown	North America	USA	Unknown	CRBIP	369	545	70	New ST	New ST	Undefined	167	4299334	36
453	201700296			L. borgpetersenii	Pathogen P1	Tarassovi	Unknown	Europe	Italy	Pig	Istituto Zooprofilatitico Sperimant	371	516	167	153	New ST	Undefined	277	3811342	40.3
457	201700315			L. biflexa	Saprophyte S1	Unknown	Unknown	Europe	Italy	Environment	Istituto Zooprofilatitico Sperimant	374	532	191	Undefined	Undefined	Undefined	26	4041545	37.7
462	201700303			L. interrogans	Pathogen P1	Pomona	Unknown	Europe	Italy	Cow	IP Montevideo	376	532	5	140	52	58	312	4514929	35
463	201700305			L. interrogans	Pathogen P1	Pomona	Unknown	Europe	Italy	Cow	IP Montevideo	377	521	5	140	52	58	362	4449466	35.1
467	IP1509006			L. borgpetersenii	Pathogen P1	Unknown	Unknown	South America	Uruguay	Cow	IP Montevideo	378	530	98	152	New ST	Undefined	178	3677079	40.4
468	IP1509010			L. interrogans	Pathogen P1	Unknown	Unknown	South America	Uruguay	Cow	IP Montevideo	379	532	5	140	52	58	384	4361379	35.2
469	IP1603018			L. interrogans	Pathogen P1	Unknown	Unknown	South America	Uruguay	Cow	IP Montevideo	380	524	5	140	52	58	577	3886820	35.8
470	IP1605020			L. borgpetersenii	Pathogen P1	Unknown	Unknown	South America	Uruguay	Cow	IP Montevideo	381	487	72	152	New ST	Undefined	187	3706144	40.3
471	IP1609022			L. interrogans	Pathogen P1	Unknown	Unknown	South America	Uruguay	Cow	IP Montevideo	382	541	5	140	52	58	492	4098145	35.5
472	IP1610023			L. interrogans	Pathogen P1	Unknown	Unknown	South America	Uruguay	Cow	IP Montevideo	383	519	5	140	52	58	540	4023824	35.6
473	IP1611024			L. noguchii	Pathogen P1	Unknown	Unknown	South America	Uruguay	Cow	IP Montevideo	384	537	192	New ST	New ST	Undefined	596	3992730	36.2
474	IP1611025			L. noguchii	Pathogen P1	Unknown	Unknown	South America	Uruguay	Cow	IP Montevideo	385	545	193	New ST	New ST	Undefined	644	4288978	36.2
475	IP1611026			L. interrogans	Pathogen P1	Unknown	Unknown	South America	Uruguay	Cow	IP Montevideo	386	541	5	140	52	58	487	4093233	35.5
476	IP1703027			L. noguchii	Pathogen P1	Unknown	Unknown	South America	Uruguay	Cow	IP Montevideo	387	515	194	New ST	New ST	Undefined	518	3865680	36.3
477	IP1703028			L. interrogans	Pathogen P1	Unknown	Unknown	South America	Uruguay	Cow	IP Montevideo	388	537	5	140	52	58	492	3965558	35.6
478	IP1703029			L. interrogans	Pathogen P1	Unknown	Unknown	South America	Uruguay	Cow	IP Montevideo	389	528	5	140	52	58	510	4133533	35.4
342	201700456			L. mayottensis	Pathogen P1	Unknown	Unknown	Indian Ocean	Mayotte	Human	CNR_leptospirose	390	538	82	New ST	New ST	Undefined	215	3902960	39.7
351	201700458			L. borgpetersenii	Pathogen P1	Unknown	Unknown	Indian Ocean	Mayotte	Human	CNR_leptospirose	391	518	78	New ST	New ST	Undefined	141	3896485	40.2
459	201700317			L. borgpetersenii	Pathogen P1	Sejroe	Unknown	South America	Uruguay	Cow	IP Montevideo	392	519	98	152	New ST	Undefined	222	3729688	40.3
465	201700460			L. mayottensis	Pathogen P1	Unknown	Unknown	Indian Ocean	Mayotte	Human	CNR_leptospirose	393	532	82	New ST	New ST	Undefined	242	4045155	39.5
466	201601011			L. kirschneri	Pathogen P1	Unknown	Unknown	Indian Ocean	Mayotte	Human	CNR_leptospirose	394	530	63	New ST	New ST	Undefined	268	4536079	36.1
479	201700453			L. mayottensis	Pathogen P1	Unknown	Unknown	Indian Ocean	Mayotte	Human	CNR_leptospirose	395	520	82	New ST	New ST	Undefined	214	3959791	39.6
480	201700949			L. borgpetersenii	Pathogen P1	Unknown	Unknown	Indian Ocean	Mayotte	Human	CNR_leptospirose	396	531	78	New ST	New ST	Undefined	154	3925999	40.2
481	201700961			L. interrogans	Pathogen P1	Unknown	Unknown	Indian Ocean	Mayotte	Human	CNR_leptospirose	397	534	81	49	New ST	138	301	4706700	35.2
482	201700947			L. borgpetersenii	Pathogen P1	Unknown	Unknown	Indian Ocean	Mayotte	Human	CNR_leptospirose	398	538	78	New ST	New ST	Undefined	133	3927811	40.2
483	201700974			L. mayottensis	Pathogen P1	Unknown	Unknown	Indian Ocean	Mayotte	Human	CNR_leptospirose	399	534	82	New ST	New ST	Undefined	199	4016050	39.5
485	kirsch vanderho1145			L. kirschneri	Pathogen P1	Grippotyphosa	Vanderhoedeni	Middle East	Israel	Other mammal	CRBIP	400	530	185	116	New ST	Undefined	229	4388079	36
484	kirsch ratnapura1142			L. kirschneri	Pathogen P1	Grippotyphosa	Ratnapura	Indian Ocean	Sri Lanka	Human	CRBIP	400	531	185	116	New ST	Undefined	229	4388079	36
486	int hawain1238			L. interrogans	Pathogen P1	Australis	Hawain	Oceania	New Guinea	Other mammal	CRBIP	401	530	174	53	New ST	Undefined	342	4716322	35.2
487	nogu bajan1256			L. noguchii	Pathogen P1	Australis	Bajan	Caribbean	Barbados	Amphibian	CRBIP	402	544	179	New ST	New ST	Undefined	301	4478161	35.4
488	nogu rushan1257			L. noguchii	Pathogen P1	Australis	Rushan	Asia	China	Amphibian	CRBIP	403	544	173	New ST	New ST	Undefined	135	4322684	42.6
489	kirsch ratnapura1439			L. kirschneri	Pathogen P1	Grippotyphosa	Ratnapura	Indian Ocean	Sri Lanka	Human	CRBIP	404	532	185	116	New ST	Undefined	186	4377665	36
491	201700960			L. borgpetersenii	Pathogen P1	Unknown	Unknown	Indian Ocean	Mayotte	Human	CNR_leptospirose	405	532	78	New ST	New ST	Undefined	123	3926003	40.2
492	201700962			L. borgpetersenii	Pathogen P1	Unknown	Unknown	Indian Ocean	Mayotte	Human	CNR_leptospirose	406	523	78	New ST	New ST	Undefined	186	3931584	40.2
493	201700944			L. mayottensis	Pathogen P1	Unknown	Unknown	Indian Ocean	Mayotte	Human	CNR_leptospirose	407	537	82	New ST	New ST	Undefined	191	4044702	39.5
494	201700948			L. mayottensis	Pathogen P1	Unknown	Unknown	Indian Ocean	Mayotte	Human	CNR_leptospirose	408	531	82	New ST	New ST	Undefined	208	4041773	39.5
495	nogu nicaragua1345			L. noguchii	Pathogen P1	Australis	Nicaragua	South America	Nicaragua	Other mammal	CRBIP	409	526	181	163	New ST	Undefined	324	4623268	35.5
496	santa canalzonae1440			L. santarosai	Pathogen P1	Grippotyphosa	Canalzonae	Central America	Panama	Other rodent	CRBIP	410	535	186	176	New ST	Undefined	147	3895425	41.9
498	kirsch Ramisi1255			L. kirschneri	Pathogen P1	Australis	Ramisi	Africa	Kenya	Human	CRBIP	412	533	178	121	New ST	Undefined	264	4246004	36.4
499	kirsch vanderhoe1226			L. kirschneri	Pathogen P1	Grippotyphosa	Vanderhoedeni	Middle East	Israel	Other mammal	CRBIP	413	530	184	110	100	94	101	4312891	35.9
501	int bangkok1233			L. interrogans	Pathogen P1	Australis	Bangkok	Southeast Asia	Thailand	Dog	CRBIP	415	529	176	12	New ST	Undefined	161	4925511	35.2
502	int hawain1295			L. interrogans	Pathogen P1	Australis	Hawain	Oceania	New Guinea	Other mammal	CRBIP	416	527	174	53	New ST	Undefined	263	4727100	35.2
504	int fugis1186			L. interrogans	Pathogen P1	Australis	Fugis	Southeast Asia	Malaysia	Human	CRBIP	417	533	175	137	New ST	Undefined	489	4914560	34.9
505	int jalna1187			L. interrogans	Pathogen P1	Australis	Jalna	Europe	Czechoslovakia	Other rodent	CRBIP	418	544	69	24	New ST	17	206	4650089	35
506	int fugis1227			L. interrogans	Pathogen P1	Australis	Fugis	Southeast Asia	Malaysia	Human	CRBIP	419	541	175	137	New ST	19	448	4920650	34.9
507	kirsch ratnapura1236			L. kirschneri	Pathogen P1	Grippotyphosa	Ratnapura	Indian Ocean	Sri Lanka	Human	CRBIP	420	535	185	116	New ST	Undefined	206	4380294	36
508	int valbuzzi1427			L. interrogans	Pathogen P1	Grippotyphosa	Valbuzzi	Oceania	Australia	Human	CRBIP	421	544	108	61	New ST	Undefined	163	4525844	34.9
509	int wewak1432			L. interrogans	Pathogen P1	Australis	Wewak	Oceania	New Guinea	Dog	CRBIP	422	545	189	New ST	New ST	Undefined	443	4789852	35.1
510	nogu barbudensis1433			L. noguchii	Pathogen P1	Australis	Barbudensis	Caribbean	Barbados	Amphibian	CRBIP	423	537	179	New ST	New ST	Undefined	262	4498005	35.3
512	1315			L. interrogans	Pathogen P1	Australis	Unknown	Europe	Italy	Human	CRBIP	424	537	180	51	98	Undefined	259	4790814	35.1
513	201700977			L. borgpetersenii	Pathogen P1	Unknown	Unknown	Indian Ocean	Mayotte	Human	CNR_leptospirose	425	525	78	New ST	New ST	Undefined	189	3930878	40.2
514	201700946			L. borgpetersenii	Pathogen P1	Unknown	Unknown	Indian Ocean	Mayotte	Human	CNR_leptospirose	426	531	78	New ST	New ST	Undefined	315	3947312	40.2
515	pina1294			L. borgpetersenii	Pathogen P1	Australis	Unknown	Central America	Panama	Other mammal	CRBIP	427	540	188	New ST	New ST	Undefined	208	4713688	35.3
516	201700955			L. interrogans	Pathogen P1	Unknown	Unknown	Indian Ocean	Mayotte	Human	CNR_leptospirose	428	538	81	49	New ST	138	199	4804230	35.1
517	201700958			L. mayottensis	Pathogen P1	Unknown	Unknown	Indian Ocean	Mayotte	Human	CNR_leptospirose	429	544	82	New ST	New ST	Undefined	176	3927776	39.6
518	201700959			L. interrogans	Pathogen P1	Unknown	Unknown	Indian Ocean	Mayotte	Human	CNR_leptospirose	430	545	81	49	New ST	138	523	4572295	35.5
519	201701673			L. levettii	Saprophyte S1	Unknown	Unknown	Indian Ocean	Mayotte	Environment	CNR_leptospirose	431	539	195	Undefined	Undefined	Undefined	23	3913012	37.6
526	201101963cong2011			L. santarosai	Pathogen P1	Celledoni	Unknown	Caribbean	Martinique	Human	CNR_leptospirose	432	545	196	New ST	New ST	Undefined	341	4167490	41.7
527	201101963mat2017			L. santarosai	Pathogen P1	Celledoni	Unknown	Caribbean	Martinique	Human	CNR_leptospirose	433	545	196	New ST	New ST	Undefined	360	4157003	41.7
528	SSW7			L. putramalaysiae	Pathogen P1	Unknown	Unknown	Southeast Asia	Malaysia	Environment	Universiti Putra Malaysia	434	534	197	Undefined	New ST	Undefined	25	4723460	42.8
533	SSW17			L. selangorensis ( c)	Intermediate P2	Unknown	Unknown	Southeast Asia	Malaysia	Environment	Universiti Putra Malaysia	436	530	199	Undefined	Undefined	Undefined	31	4191189	40
535	SSW20			L. putramalaysiae ( c)	Pathogen P1	Unknown	Unknown	Southeast Asia	Malaysia	Environment	Universiti Putra Malaysia	437	515	200	Undefined	Undefined	Undefined	86	4986941	42.6
537	SSS1			L. kmetyi	Pathogen P1	Unknown	Unknown	Southeast Asia	Malaysia	Environment	Universiti Putra Malaysia	439	533	201	Undefined	Undefined	Undefined	447	4402569	44.7
543	SSS11			L. kmetyi	Pathogen P1	Unknown	Unknown	Southeast Asia	Malaysia	Environment	Universiti Putra Malaysia	441	531	202	New ST	New ST	Undefined	45	4387825	44.8
544	SSS17			L. kmetyi	Pathogen P1	Unknown	Unknown	Southeast Asia	Malaysia	Environment	Universiti Putra Malaysia	442	525	203	Undefined	Undefined	Undefined	79	4455934	44.8
545	SSS18			L. kmetyi	Pathogen P1	Unknown	Unknown	Southeast Asia	Malaysia	Environment	Universiti Putra Malaysia	443	530	203	Undefined	Undefined	Undefined	28	4443304	44.8
548	SCS4			L. wolffii	Intermediate P2	Unknown	Unknown	Southeast Asia	Malaysia	Environment	Universiti Putra Malaysia	444	534	198	Undefined	Undefined	Undefined	33	4300812	45.8
549	SCS5			L. saintgironsiae	Intermediate P2	Unknown	Unknown	Southeast Asia	Malaysia	Environment	Universiti Putra Malaysia	445	534	204	Undefined	Undefined	Undefined	21	4076489	39.1
551	GWTS		CP015217 CP015218	L. tipperaryensis ( c)	Pathogen P1	Unknown	Room22	Europe	Ireland	Other mammal	NCBI	446	536	205	Undefined	New ST	Undefined	2	4591888	42.4
554	201702407			L. putramalaysiae ( c)	Pathogen P1	Unknown	Unknown	Southeast Asia	Malaysia	Environment	Universiti Putra Malaysia	447	529	200	Undefined	Undefined	Undefined	141	4993538	42.5
559	201702412			L. kmetyi	Pathogen P1	Unknown	Unknown	Southeast Asia	Malaysia	Environment	Universiti Putra Malaysia	451	519	203	Undefined	Undefined	Undefined	38	4474192	44.7
560	201702413			L. wolffii	Intermediate P2	Unknown	Unknown	Southeast Asia	Malaysia	Environment	Universiti Putra Malaysia	452	528	207	Undefined	Undefined	Undefined	27	4240000	45.9
565	201702418			L. dzianensis ( c)	Pathogen P1	Unknown	Unknown	Southeast Asia	Malaysia	Environment	Universiti Putra Malaysia	454	533	209	Undefined	New ST	Undefined	59	4440861	45.5
567	201702420			L. levettii	Saprophyte S1	Unknown	Unknown	Southeast Asia	Malaysia	Environment	Universiti Putra Malaysia	455	528	210	Undefined	Undefined	Undefined	24	3997263	37.5
571	201702424			L. levettii	Saprophyte S1	Unknown	Unknown	Southeast Asia	Malaysia	Environment	Universiti Putra Malaysia	455	528	210	Undefined	Undefined	Undefined	23	3994814	37.5
558	201702452			L. levettii	Saprophyte S1	Unknown	Unknown	Southeast Asia	Malaysia	Environment	Universiti Putra Malaysia	455	541	210	Undefined	Undefined	Undefined	12	3940053	37.6
579	201702432			L. wolffii	Intermediate P2	Unknown	Unknown	Southeast Asia	Malaysia	Environment	Universiti Putra Malaysia	457	523	212	Undefined	Undefined	Undefined	24	4348466	45.6
561	201702691			L. wolffii	Intermediate P2	Unknown	Unknown	Southeast Asia	Malaysia	Environment	Universiti Putra Malaysia	457	534	212	Undefined	Undefined	Undefined	48	4332675	45.7
591	201702444			L. barantonii	Pathogen P1	Unknown	Unknown	Southeast Asia	Malaysia	Environment	Universiti Putra Malaysia	459	538	213	Undefined	Undefined	Undefined	110	4448682	44
593	201702446			L. dzianensis ( c)	Pathogen P1	Unknown	Unknown	Southeast Asia	Malaysia	Environment	Universiti Putra Malaysia	460	538	214	Undefined	New ST	Undefined	38	4300252	45.6
594	201702447			L. dzianensis ( c)	Pathogen P1	Unknown	Unknown	Southeast Asia	Malaysia	Environment	Universiti Putra Malaysia	461	537	214	Undefined	New ST	Undefined	81	4312367	45.5
595	201702448			L. kmetyi	Pathogen P1	Unknown	Unknown	Southeast Asia	Malaysia	Environment	Universiti Putra Malaysia	462	537	215	Undefined	Undefined	Undefined	38	4376824	44.8
596	201702449			L. levettii	Saprophyte S1	Unknown	Unknown	Southeast Asia	Malaysia	Environment	Universiti Putra Malaysia	463	533	210	Undefined	Undefined	Undefined	65	3980194	37.5
555	201702450			L. wolffii	Intermediate P2	Unknown	Unknown	Southeast Asia	Malaysia	Environment	Universiti Putra Malaysia	464	533	216	Undefined	Undefined	Undefined	364	4234216	45.9
556	201702451			L. jelokensis ( c)	Saprophyte S1	Unknown	Unknown	Southeast Asia	Malaysia	Environment	Universiti Putra Malaysia	465	524	217	Undefined	Undefined	Undefined	41	3964952	39.2
577	201702456			L. meyeri	Saprophyte S1	Unknown	Unknown	Southeast Asia	Malaysia	Environment	Institute for Medical Research, Mal	466	443	218	Undefined	Undefined	Undefined	36	3949338	38.3
578	201702475			L. meyeri	Saprophyte S1	Unknown	Unknown	Europe	France	Environment	CNR_leptospirose	466	537	218	Undefined	Undefined	Undefined	36	3949338	38.3
581	venecip111407			L. venezuelensis	Intermediate P2	Unknown	Unknown	South America	Venezuela	Environment	CIP Pasteur	467	522	135	New ST	Undefined	Undefined	25	4304030	39.2
582	201702694			L. interrogans	Pathogen P1	Unknown	Unknown	Southeast Asia	Malaysia	Rat	Institute for Medical Research, Mal	468	518	4	50	New ST	Undefined	215	4764394	35.1
570	201702693			L. interrogans	Pathogen P1	Unknown	Unknown	Southeast Asia	Malaysia	Rat	Institute for Medical Research, Mal	468	524	4	Undefined	New ST	Undefined	189	4558561	35.1
585	201702692			L. perdikensis ( c)	Saprophyte S1	Unknown	Unknown	Southeast Asia	Malaysia	Environment	Universiti Putra Malaysia	470	492	219	Undefined	Undefined	Undefined	21	4001979	38.5
573	201702454			L. kemamanensis ( c)	Saprophyte S1	Unknown	Unknown	Southeast Asia	Malaysia	Environment	Institute for Medical Research, Mal	471	536	220	Undefined	Undefined	Undefined	52	3769371	38.9
584	201702696			L. borgpetersenii	Pathogen P1	Unknown	Unknown	Southeast Asia	Malaysia	Rat	Institute for Medical Research, Mal	472	535	25	143	New ST	Undefined	133	3876392	40.1
592	201702445			L. dzianensis ( c)	Pathogen P1	Unknown	Unknown	Southeast Asia	Malaysia	Environment	Universiti Putra Malaysia	473	537	214	Undefined	New ST	Undefined	89	4312954	45.5
563	E8			L. johnsonii ( c)	Intermediate P2	Unknown	Unknown	Asia	Japan	Environment	Chiba Institute of Science	474	536	221	Undefined	Undefined	Undefined	20	4063992	41.3
587	E30			L. kobayashii ( c)	Saprophyte S2	Unknown	Unknown	Asia	Japan	Environment	Chiba Institute of Science	476	534	223	Undefined	Undefined	Undefined	25	4294786	40.7
599	IP1705032			L. noguchii	Pathogen P1	Unknown	Unknown	South America	Uruguay	Cow	IP Montevideo	477	536	224	New ST	New ST	Undefined	309	4605018	35.6
600	IP1708034			L. borgpetersenii	Pathogen P1	Unknown	Unknown	South America	Uruguay	Cow	IP Montevideo	478	520	98	152	New ST	Undefined	180	3713004	40.3
604	IP1709038			L. noguchii	Pathogen P1	Unknown	Unknown	South America	Uruguay	Cow	IP Montevideo	479	516	225	New ST	New ST	Undefined	336	4570700	35.6
601	IP1708035			L. noguchii	Pathogen P1	Unknown	Unknown	South America	Uruguay	Cow	IP Montevideo	479	517	225	New ST	New ST	Undefined	336	4570700	35.6
603	IP1709037			L. noguchii	Pathogen P1	Unknown	Unknown	South America	Uruguay	Cow	IP Montevideo	481	521	226	New ST	New ST	Undefined	321	4612893	35.7
612	IP1711048			L. borgpetersenii	Pathogen P1	Unknown	Unknown	South America	Uruguay	Cow	IP Montevideo	483	524	98	152	New ST	Undefined	189	3717002	40.3
610	IP1710046			L. interrogans	Pathogen P1	Unknown	Unknown	South America	Uruguay	Cow	IP Montevideo	484	523	5	140	52	58	165	4528712	34.9
511	wolb liangguang1445			L. interrogans	Pathogen P1	Grippotyphosa	Unknown	Asia	China	Rat	Institute for Medical Research, Mal	487	525	228	New ST	New ST	Undefined	201	4597322	35
520	201701674			L. levettii	Saprophyte S1	Unknown	Unknown	Indian Ocean	Mayotte	Environment	CNR_leptospirose	488	524	229	Undefined	Undefined	Undefined	22	3948735	37.5
521	201701675			L. levettii	Saprophyte S1	Unknown	Unknown	Indian Ocean	Mayotte	Environment	CNR_leptospirose	489	528	230	Undefined	Undefined	Undefined	16	3851050	37.6
522	201700941			L. interrogans	Pathogen P1	Unknown	Unknown	Indian Ocean	Mayotte	Human	CNR_leptospirose	490	537	81	49	New ST	138	258	4742968	35.2
523	201701676			L. meyeri	Saprophyte S1	Unknown	Unknown	Indian Ocean	Mayotte	Environment	CNR_leptospirose	491	538	231	Undefined	Undefined	Undefined	16	4019166	38.2
529	SSW8			L. elllisii ( c)	Pathogen P1	Unknown	Unknown	Southeast Asia	Malaysia	Environment	Universiti Putra Malaysia	492	544	232	Undefined	Undefined	Undefined	102	4322343	47.7
538	SSS2			L. kmetyi	Pathogen P1	Unknown	Unknown	Southeast Asia	Malaysia	Environment	Universiti Putra Malaysia	493	536	233	New ST	New ST	Undefined	24	4343462	44.9
539	SSS4			L. kmetyi	Pathogen P1	Unknown	Unknown	Southeast Asia	Malaysia	Environment	Universiti Putra Malaysia	494	535	234	New ST	New ST	Undefined	44	4577484	44.4
546	L1S1			L. dzianensis ( c)	Pathogen P1	Unknown	Unknown	Southeast Asia	Malaysia	Environment	Universiti Putra Malaysia		524	209	Undefined	New ST	Undefined	25	4315122	45.8
553	201702406			L. selangorensis ( c)	Intermediate P2	Unknown	Unknown	Southeast Asia	Malaysia	Environment	Universiti Putra Malaysia	497	531	235	Undefined	Undefined	Undefined	168	4511691	39.8
566	201702419			L. jelokensis ( c)	Saprophyte S1	Unknown	Unknown	Southeast Asia	Malaysia	Environment	Universiti Putra Malaysia	498	520	236	Undefined	Undefined	Undefined	45	4124627	38.9
575	201702455			L. sarikeiensis ( c)	Intermediate P2	Unknown	Unknown	Southeast Asia	Malaysia	Environment	Institute for Medical Research, Mal	499	528	237	Undefined	Undefined	Undefined	44	4373171	40.3
320	201600663			L. borgpetersenii	Pathogen P1	Unknown	Unknown	Indian Ocean	Mayotte	Human	CNR_leptospirose	123;128;308	538	78	New ST	New ST	Undefined	200	3915239	40.2
157	201501073			L. borgpetersenii	Pathogen P1	Mini	Unknown	Indian Ocean	Mayotte	Human	CNR_leptospirose	127;520	514	78	New ST	New ST	Undefined	124	3924033	40.2
168	201501067			L. interrogans	Pathogen P1	Pyrogenes	Unknown	Indian Ocean	Mayotte	Human	CNR_leptospirose	129;306;428	514	81	49	New ST	138	153	4797413	35.1
332	201600995			L. borgpetersenii	Pathogen P1	Unknown	Unknown	Indian Ocean	Mayotte	Human	CNR_leptospirose	130;262;321;396	492	78	New ST	New ST	Undefined	230	3934396	40.2
182	201501078	1		L. borgpetersenii	Pathogen P1	Mini	Unknown	Indian Ocean	Mayotte	Human	CNR_leptospirose	130;262;321;396	514	78	New ST	New ST	Undefined	150	3923684	40.2
319	201600661			L. borgpetersenii	Pathogen P1	Unknown	Unknown	Indian Ocean	Mayotte	Human	CNR_leptospirose	130;262;321;396	517	78	New ST	New ST	Undefined	163	3854816	40.3
160	200801926		1193009	L. borgpetersenii	Pathogen P1	Unknown	Unknown	Indian Ocean	Mayotte	Human	Craig Venter Institute	130;262;321;396	531	78	New ST	New ST	Undefined	39	3974386	40.2
333	201600996			L. borgpetersenii	Pathogen P1	Unknown	Unknown	Indian Ocean	Mayotte	Human	CNR_leptospirose	130;262;321;396	531	78	New ST	New ST	Undefined	230	3934396	40.2
328	201600678			L. borgpetersenii	Pathogen P1	Unknown	Unknown	Indian Ocean	Mayotte	Human	CNR_leptospirose	130;262;321;396	534	78	New ST	New ST	Undefined	187	3925110	40.2
436	201700457			L. borgpetersenii	Pathogen P1	Unknown	Unknown	Indian Ocean	Mayotte	Human	CNR_leptospirose	130;262;321;396	536	78	New ST	New ST	Undefined	170	3918679	40.2
179	201002429			L. borgpetersenii	Pathogen P1	Mini	Unknown	Indian Ocean	Mayotte	Human	CNR_leptospirose	130;262;321;396	538	78	New ST	New ST	Undefined	161	3889016	40.3
200	5B-4mL	1		L. meyeri	Saprophyte S1	Unknown	Unknown	Indian Ocean	Mayotte	Environment	CNR_leptospirose	159;160	536	95	Undefined	Undefined	Undefined	52	4192674	38
202	201601302	1		L. adleri	Pathogen P1	Unknown	Unknown	Indian Ocean	Mayotte	Environment	CNR_leptospirose	161;162	535	96	New ST	New ST	Undefined	27	4782184	43.6
250	Fiocruz R83		996860	L. interrogans	Pathogen P1	Icterohaemorrhagiae	Copenhageni	South America	Brazil	Rat	Craig Venter Institute	199;275	529	6	17	47	2	273	4551716	35
335	201601174			L. interrogans	Pathogen P1	Icterohaemorrhagiae	Icterohaemorrhagiae	Europe	France	Dog	CNR_leptospirose	199;275	545	6	17	47	2	117	4579007	35
322	201600666			L. mayottensis	Pathogen P1	Unknown	Unknown	Indian Ocean	Mayotte	Human	CNR_leptospirose	259;390	543	82	New ST	New ST	Undefined	196	4003783	39.5
458	201700316			L. interrogans	Pathogen P1	Pomona	Unknown	Europe	Italy	Cow	Istituto Zooprofilatitico Sperimant	297;298;382;383;386;388	522	5	140	52	58	161	4537951	34.9
374	IP1512011			L. interrogans	Pathogen P1	Unknown	Unknown	South America	Uruguay	Cow	IP Montevideo	297;298;382;383;386;388	542	5	140	52	58	265	4448182	35
598	IP1704031			L. borgpetersenii	Pathogen P1	Unknown	Unknown	South America	Uruguay	Cow	IP Montevideo	299;378;392	513	98	152	New ST	Undefined	181	3715408	40.3
597	IP1704030			L. borgpetersenii	Pathogen P1	Unknown	Unknown	South America	Uruguay	Cow	IP Montevideo	299;378;392	522	98	152	New ST	Undefined	182	3720497	40.3
56	L495			L. interrogans	Pathogen P1	Pyrogenes	Manilae	Southeast Asia	Philippines	Human	CNR_leptospirose	31;241;375	512	23	57	12	Undefined	88	4606003	35
37	UP-MMC-NIID HP		214675	L. interrogans	Pathogen P1	Pyrogenes	Manilae	Asia	Japan	Human	Craig Venter Institute	31;241;375	531	23	57	12	9	3	4667405	35
394	201601015			L. mayottensis	Pathogen P1	Unknown	Unknown	Indian Ocean	Mayotte	Human	CNR_leptospirose	317;319	514	82	New ST	New ST	Undefined	204	4029140	39.5
455	201700301			L. interrogans	Pathogen P1	Pomona	Unknown	Europe	Italy	Cow	Istituto Zooprofilatitico Sperimant	373;376	514	5	140	52	58	159	4528087	34.9
456	201700306			L. interrogans	Pathogen P1	Pomona	Unknown	Europe	Italy	Other mammal	Istituto Zooprofilatitico Sperimant	373;376	535	5	140	52	58	174	4438020	35
557	201702410			L. wolffii	Intermediate P2	Unknown	Unknown	Southeast Asia	Malaysia	Environment	Universiti Putra Malaysia	435;438;444	533	198	Undefined	Undefined	Undefined	40	4323230	45.8
530	SSW9			L. wolffii	Intermediate P2	Unknown	Unknown	Southeast Asia	Malaysia	Environment	Universiti Putra Malaysia	435;438;444	536	198	Undefined	Undefined	Undefined	24	4319093	45.8
536	SSW21			L. wolffii	Intermediate P2	Unknown	Unknown	Southeast Asia	Malaysia	Environment	Universiti Putra Malaysia	438;444	533	198	Undefined	Undefined	Undefined	32	4317220	45.8
541	SSS7			L. kmetyi	Pathogen P1	Unknown	Unknown	Southeast Asia	Malaysia	Environment	Universiti Putra Malaysia	440;441	537	202	New ST	New ST	Undefined	54	4392803	44.8
568	201702421			L. congkakensis ( c)	Saprophyte S1	Unknown	Unknown	Southeast Asia	Malaysia	Environment	Universiti Putra Malaysia	456;458	533	211	Undefined	Undefined	Undefined	24	4003841	38.2
572	201702425			L. congkakensis ( c)	Saprophyte S1	Unknown	Unknown	Southeast Asia	Malaysia	Environment	Universiti Putra Malaysia	456;458	533	211	Undefined	Undefined	Undefined	29	4039345	38.2
569	201702422			L. congkakensis ( c)	Saprophyte S1	Unknown	Unknown	Southeast Asia	Malaysia	Environment	Universiti Putra Malaysia	456;458	536	211	Undefined	Undefined	Undefined	33	4034599	38.2
583	201702695			L. borgpetersenii	Pathogen P1	Unknown	Unknown	Southeast Asia	Malaysia	Rat	Institute for Medical Research, Mal	469;472	537	25	143	New ST	Undefined	107	3876383	40.1
576	E18			L. ellinghausenii ( c)	Saprophyte S1	Unknown	Unknown	Asia	Japan	Environment	Chiba Institute of Science	475;514	536	222	Undefined	Undefined	Undefined	27	4193578	37.3
602	IP1708036			L. borgpetersenii	Pathogen P1	Unknown	Unknown	South America	Uruguay	Cow	IP Montevideo	480;483	534	98	152	New ST	Undefined	183	3715392	40.3
609	IP1710045			L. interrogans	Pathogen P1	Unknown	Unknown	South America	Uruguay	Cow	IP Montevideo	482;484	533	5	140	52	58	161	4528811	34.9
605	IP1710039			L. interrogans	Pathogen P1	Unknown	Unknown	South America	Uruguay	Cow	IP Montevideo	482;484	534	5	140	52	58	154	4533420	34.9
606	IP1710040			L. interrogans	Pathogen P1	Unknown	Unknown	South America	Uruguay	Cow	IP Montevideo	482;484	534	5	140	52	58	166	4532161	34.9
607	IP1710043			L. interrogans	Pathogen P1	Unknown	Unknown	South America	Uruguay	Cow	IP Montevideo	482;484	534	5	140	52	58	166	4532161	34.9
608	IP1710044			L. interrogans	Pathogen P1	Unknown	Unknown	South America	Uruguay	Cow	IP Montevideo	482;484	534	5	140	52	58	166	4531130	34.9
611	IP1710047			L. interrogans	Pathogen P1	Unknown	Unknown	South America	Uruguay	Cow	IP Montevideo	482;484	534	5	140	52	58	161	4533606	34.9
552	201702405			L. selangorensis ( c)	Intermediate P2	Unknown	Unknown	Southeast Asia	Malaysia	Environment	Universiti Putra Malaysia	496;497	532	235	Undefined	Undefined	Undefined	31	4197781	40
a: Genome used in the initial analysis to determine the cgMLST gene set
b: Accession number from https://www.patricbrc.org/
c: Newly described species in Antony et al. Revisiting the taxonomy and evolution of pathogenicity of the genus Leptospira through the prism of genomics. PLoS Neglected Tropical Diseases, in press.
d: Some isolates have multiple cgST identifiers separated by semi-colons (;):this is because their cgMLST profile can match several cgSTs due to missing data in the isolate's or cgST's profile
e: All available Leptospira STs were downloaded from the Oxford University MLST database at https://pubmlst.org/leptospira/ which comprises schemes 1, 2, and 3 developped by Boonsilp et al., Varni et al. and Ahmed et al., respectively.
The three most frequent cgST groups are highlighted in colors.
