# Supplementary material for: Genus-wide Leptospira core genome multilocus sequence typing for strain taxonomy and global surveillance
Source: PLoS Negl Trop Dis. 2019 Apr 26;13(4):e0007374. doi: 10.1371/journal.pntd.0007374 (PMC6513109; doi:10.1371/journal.pntd.0007374)
Supplement: S2 Table — The genes are named after the corresponding locus tag in the reference strain (L. interrogans serovar Copenhageni str. Fiocruz L1-130). (XLSX) [file pntd.0007374.s002.xlsx]

## Sheet: Feuil1
Table S2. Gene composition of the cgMLST scheme
Locus	Common gene name	Gene product	Number of alleles	% presence in genomes
LIC_RS00025		DNA gyrase subunit B	120	0.98
LIC_RS00030		DNA gyrase subunit A	196	0.98
LIC_RS00035		tRNA-dihydrouridine synthase	197	0.89
LIC_RS00095		short-chain dehydrogenase	205	0.98
LIC_RS00150		inositol phosphatase	176	0.99
LIC_RS00160		beta-galactosidase	92	0.89
LIC_RS00205		polyhydroxyalkanoate synthesis repressor PhaR	193	0.95
LIC_RS00245		histidine--tRNA ligase	208	0.98
LIC_RS00260		dihydropteroate synthase	140	0.93
LIC_RS00335		deoxycytidine triphosphate deaminase	221	0.99
LIC_RS00340		enoyl-CoA hydratase	126	0.99
LIC_RS00355		dioxygenase	200	1.00
LIC_RS00380		diaminopimelate epimerase	188	0.99
LIC_RS00385		1-acylglycerol-3-phosphate O-acyltransferase	173	0.99
LIC_RS00525		peptide chain release factor 1	138	0.99
LIC_RS00575		imidazoleglycerol-phosphate dehydratase	139	1.00
LIC_RS00580	hisH	imidazole glycerol phosphate synthase subunit HisH	206	0.71
LIC_RS00585		1-(5-phosphoribosyl)-5-[(5- phosphoribosylamino)methylideneamino] imidazole-4-carboxamide isomerase	149	0.97
LIC_RS00625		GTPase	202	0.98
LIC_RS00655		MBL fold metallo-hydrolase	193	0.96
LIC_RS00725		NADH dehydrogenase	193	0.99
LIC_RS00810		RNA-binding protein	137	0.99
LIC_RS00815		tRNA modification GTPase MnmE	212	0.99
LIC_RS01005		23S rRNA pseudouridylate synthase	212	0.95
LIC_RS01070		protoheme IX farnesyltransferase	190	0.98
LIC_RS01090		cytochrome C oxidase subunit II	208	1.00
LIC_RS01095		cytochrome C oxidase subunit I	186	0.98
LIC_RS01150		DNA polymerase yorL	171	0.98
LIC_RS01160		peptidase M23	151	0.98
LIC_RS01205		multidrug ABC transporter substrate-binding protein	206	0.98
LIC_RS01210		lipoprotein releasing system ATPase LolD	153	0.98
LIC_RS01375		Crp/Fnr family transcriptional regulator	173	0.99
LIC_RS01380		cAMP-binding protein	212	0.99
LIC_RS01395	fusA	elongation factor G	141	0.97
LIC_RS01435		hypothetical protein	191	0.95
LIC_RS01495		hypothetical protein	197	1.00
LIC_RS01500		NAD(P) transhydrogenase subunit beta	134	0.99
LIC_RS01545	fliE	flagellar hook-basal body complex protein FliE	174	1.00
LIC_RS01550	flgC	flagellar basal body rod protein FlgC	173	1.00
LIC_RS01555	flgB	flagellar biosynthesis protein FlgB	183	0.99
LIC_RS01605		glycine dehydrogenase (decarboxylating)	193	0.98
LIC_RS01610		glycine cleavage system protein H	209	1.00
LIC_RS01635		phosphoserine aminotransferase	204	0.94
LIC_RS01645		ribose 5-phosphate isomerase B	183	1.00
LIC_RS01660		CopG family transcriptional regulator	159	1.00
LIC_RS01680		metalloenzyme	101	0.97
LIC_RS01690		hypothetical protein	159	0.99
LIC_RS01745		2-methylthioadenine synthetase	151	0.97
LIC_RS01760		ATP-dependent Clp protease ATP-binding protein	185	0.98
LIC_RS01850		tryptophanyl-tRNA synthetase	156	0.99
LIC_RS01855		hypothetical protein	173	0.98
LIC_RS01860		membrane protein	121	1.00
LIC_RS01865		electron transfer flavoprotein subunit alpha	184	0.99
LIC_RS01870		electron transfer flavoprotein subunit beta	205	1.00
LIC_RS02025		hypothetical protein	181	0.99
LIC_RS02030		ABC transporter ATP-binding protein	126	0.98
LIC_RS02035		sulfurtransferase	161	0.98
LIC_RS02110		6,7-dimethyl-8-ribityllumazine synthase	152	1.00
LIC_RS02115		transcription antitermination protein NusB	190	1.00
LIC_RS02120		hypothetical protein	185	0.99
LIC_RS02240		ribose-phosphate pyrophosphokinase	174	0.99
LIC_RS02250		peptidyl-tRNA hydrolase	193	1.00
LIC_RS02255		cell division protein FtsH	118	0.94
LIC_RS02310		methylcrotonoyl-CoA carboxylase	172	0.96
LIC_RS02315		glucose-1-phosphate thymidylyltransferase	179	0.97
LIC_RS02325		phosphomannomutase	174	0.99
LIC_RS02350		hypothetical protein	203	0.99
LIC_RS02365		hemolysin	117	0.97
LIC_RS02455		phosphoribosylamine--glycine ligase	122	0.98
LIC_RS02460		valine--tRNA ligase	132	0.95
LIC_RS02515		threonine synthase	147	0.98
LIC_RS02520		hypothetical protein	197	0.97
LIC_RS02715		transcriptional regulator	187	0.99
LIC_RS02720		oxidoreductase	90	0.99
LIC_RS02725		molecular chaperone DnaJ	180	1.00
LIC_RS02730	dnaK	molecular chaperone DnaK	147	0.98
LIC_RS02740		HrcA family transcriptional regulator	214	0.99
LIC_RS02770		ABC transporter permease	201	0.97
LIC_RS02780		carboxypeptidase	173	0.96
LIC_RS03010		ABC transporter permease	165	0.91
LIC_RS03035		DNA polymerase I	179	0.95
LIC_RS03110		MaoC family dehydratase	198	1.00
LIC_RS03210		endoflagellar protein	159	0.99
LIC_RS03215		flagellar motor protein MotP	178	1.00
LIC_RS03220		flagellar motor protein MotB	184	0.99
LIC_RS03225		endoflagellar basal body-associated protein	157	0.99
LIC_RS03230		3-deoxy-manno-octulosonate cytidylyltransferase	211	0.95
LIC_RS03235		anti-sigma factor antagonist	137	0.99
LIC_RS03270		benzene 1,2-dioxygenase	215	0.99
LIC_RS03275		cysteine desulfurase	225	0.98
LIC_RS03500		serine phosphatase	184	0.98
LIC_RS03505		phosphoribosylaminoimidazole-succinocarboxamide synthase	177	0.99
LIC_RS03510		phosphoribosylformylglycinamidine synthase	146	1.00
LIC_RS03515		phosphoribosylformylglycinamidine synthase subunit PurQ	202	0.99
LIC_RS03700		FAD-linked oxidase	199	0.97
LIC_RS03705		polyphosphate kinase	65	0.94
LIC_RS03820		N-acetylmuramoyl-L-alanine amidase	166	0.95
LIC_RS03870		transcription termination/antitermination factor NusG	190	0.98
LIC_RS03900		DNA-directed RNA polymerase subunit beta'	110	0.97
LIC_RS03955		alanine--tRNA ligase	206	0.96
LIC_RS03960		nucleotide-binding protein	159	0.98
LIC_RS03980		Zn-dependent peptidase	201	0.96
LIC_RS03990		MBL fold metallo-hydrolase	213	0.96
LIC_RS04060		endoflagellar filament sheath protein	184	1.00
LIC_RS04065		flagellar filament outer layer protein Flaa	128	0.98
LIC_RS04070		hypothetical protein	197	0.96
LIC_RS04145		aminoglycoside phosphotransferase	196	0.96
LIC_RS04340		4-hydroxy-tetrahydrodipicolinate synthase	162	0.99
LIC_RS04345		4-hydroxy-tetrahydrodipicolinate reductase	173	1.00
LIC_RS04350		hypothetical protein	170	0.98
LIC_RS04360	acpS	holo-ACP synthase	182	0.96
LIC_RS04365		hypothetical protein	191	1.00
LIC_RS04370		cell division protein	156	0.99
LIC_RS04375		hypothetical protein	88	0.76
LIC_RS04385	tsf	elongation factor Ts	190	1.00
LIC_RS04395	frr	ribosome-recycling factor	176	1.00
LIC_RS04400		UDP pyrophosphate synthase	186	0.98
LIC_RS04405		CDP-diglyceride synthetase	194	0.98
LIC_RS04410		1-deoxy-D-xylulose 5-phosphate reductoisomerase	162	1.00
LIC_RS04415		zinc metalloprotease	166	0.98
LIC_RS04420		proline--tRNA ligase	184	0.98
LIC_RS04425		tryptophan synthase subunit beta	170	0.99
LIC_RS04430		tryptophan synthase alpha chain	172	0.96
LIC_RS04440		adenylate cyclase	207	0.93
LIC_RS04445		1-deoxy-D-xylulose-5-phosphate synthase	136	0.92
LIC_RS04450		hypothetical protein	216	0.99
LIC_RS04520		Fe-S-cluster-containing hydrogenase	195	0.94
LIC_RS04525		Fe-S-cluster-containing hydrogenase	147	0.99
LIC_RS04530		hypothetical protein	221	0.99
LIC_RS04540		membrane protein	179	0.99
LIC_RS04600		biopolymer transporter ExbD	132	0.94
LIC_RS04605		biopolymer transporter ExbD	155	0.98
LIC_RS04720		geranylgeranyl pyrophosphate synthase	78	0.94
x_1			198	0.95
LIC_RS05180		anti-sigma factor antagonist	139	0.97
LIC_RS05185		queuine tRNA-ribosyltransferase	207	0.99
LIC_RS05190		Fur family transcriptional regulator	154	1.00
LIC_RS05225		GTP pyrophosphokinase	199	0.98
LIC_RS05230		ABC transporter substrate-binding protein	223	0.97
LIC_RS05300		anti-sigma factor antagonist	215	1.00
LIC_RS05355		serine protease	171	0.98
LIC_RS05360		aminotransferase	166	0.97
LIC_RS05500		peptidase M23	211	0.99
LIC_RS05505		tRNA nucleotidyltransferase	200	0.95
LIC_RS05530		alcohol dehydrogenase	154	0.99
LIC_RS05535		hypothetical protein	212	1.00
LIC_RS05555		NAD+ synthase	143	0.96
LIC_RS05725		chemotaxis protein CheY	205	0.96
LIC_RS05750		thiosulfate sulfurtransferase	175	0.99
LIC_RS05845		deacetylase	196	0.91
LIC_RS05850		hypothetical protein	200	0.95
LIC_RS05855		transcriptional regulator	198	0.95
LIC_RS05875		alpha-galactosidase	132	0.96
LIC_RS05880		ribonuclease D	188	0.97
LIC_RS05885		DNA repair protein RadA	197	0.98
LIC_RS06005		SAM-dependent methyltransferase	222	0.88
LIC_RS06015		chemotaxis protein CheX	144	0.99
LIC_RS06110		flagellar hook protein FlgE	171	0.99
LIC_RS06115		HD family phosphohydrolase	113	0.93
LIC_RS06140		aldolase	171	0.98
LIC_RS06340		aldolase	144	0.95
LIC_RS06370		ATP synthase subunit C	195	1.00
LIC_RS06375		ATP synthase subunit b	195	1.00
LIC_RS06385		ATP synthase subunit alpha	112	0.97
LIC_RS06390		ATP synthase subunit gamma	206	0.99
LIC_RS06395		ATP synthase subunit beta	215	0.99
LIC_RS06470		exopolyphosphatase	177	0.96
LIC_RS06475		rod shape-determining protein MreB	177	0.99
LIC_RS06480		rod shape-determining protein MreC	187	0.99
LIC_RS06485		cell shape-determining protein	199	0.97
LIC_RS06490		cell division protein FtsI	174	0.99
LIC_RS06510		disulfide oxidoreductase	171	1.00
LIC_RS06535		hypothetical protein	144	0.98
LIC_RS06550		hypothetical protein	182	0.80
LIC_RS06555		hypothetical protein	100	0.98
LIC_RS06700		phosphoglycolate phosphatase	170	0.96
LIC_RS06705		lysine 2,3-aminomutase	184	0.98
LIC_RS06740		bacterioferritin	189	0.99
LIC_RS06745		acetyl-CoA acetyltransferase	205	0.71
LIC_RS06815		cell division protein	207	0.99
LIC_RS06825		SAM-dependent methyltransferase	169	0.97
LIC_RS06850	groEL	molecular chaperone GroEL	205	0.97
LIC_RS06855		molecular chaperone GroES	200	1.00
LIC_RS06950		S-adenosylmethionine synthase	103	0.97
LIC_RS07020		hypothetical protein	161	0.93
LIC_RS07025		endoflagellar motor switch protein	180	0.97
LIC_RS07035		flagellar biosynthesis protein FliP	190	0.98
LIC_RS07040		flagellar biosynthesis protein FliQ	156	1.00
LIC_RS07045		flagellar biosynthesis protein FliR	106	0.98
LIC_RS07055		endoflagellar biosynthesis protein	121	0.98
LIC_RS07060		flagellar biosynthesis regulator FlhF	198	0.98
LIC_RS07075		DNA-directed RNA polymerase sigma-70 factor	113	0.92
LIC_RS07080		polymerase	166	0.94
LIC_RS07095		hypothetical protein	167	1.00
LIC_RS07115		flagellar protein FlbB	185	0.97
LIC_RS07125	fliI	ATP synthase	182	0.98
LIC_RS07180		iron transporter FeoB	187	0.93
LIC_RS07190		protein kinase	151	0.98
LIC_RS07195		helicase	194	0.96
LIC_RS07200		hypothetical protein	199	0.99
LIC_RS07210		hypothetical protein	190	0.93
LIC_RS07215		acetolactate synthase	157	0.99
LIC_RS07220		acetolactate synthase	204	0.99
LIC_RS07240		beta-glucosidase	179	0.96
LIC_RS07260		ATP-dependent Clp protease proteolytic subunit 1	187	0.99
LIC_RS07265		ATP-dependent Clp protease ATP-binding subunit ClpX	214	0.99
LIC_RS07445		histidinol dehydrogenase	167	0.98
LIC_RS07450		pantothenate synthetase	184	0.97
LIC_RS07455		transcription-repair coupling factor	182	0.92
LIC_RS07470		membrane protein	193	0.95
LIC_RS07475		glycosyl transferase	162	0.96
LIC_RS07480		aspartyl/glutamyl-tRNA(Asn/Gln) amidotransferase subunit C	167	1.00
LIC_RS07485	gatA	glutamyl-tRNA(Gln) amidotransferase subunit A	172	0.97
LIC_RS07490		imidazole glycerol phosphate synthase subunit HisF	221	0.99
LIC_RS07580		tyrosine recombinase XerD	181	0.97
LIC_RS07640		lipid A Kdo2 1-phosphate O-methyltransferase	189	0.96
LIC_RS07680		hypothetical protein	165	0.99
LIC_RS07685		methionine aminopeptidase	162	0.99
LIC_RS07745		peptide deformylase	174	0.99
LIC_RS07760		hypothetical protein	182	0.96
LIC_RS07775		acetyl-CoA carboxylase carboxyltransferase subunit	219	1.00
LIC_RS07780		biotin carboxylase	204	0.97
LIC_RS07795		two-component system protein-glutamate methylesterase response regulator	151	0.94
LIC_RS07805		chemotaxis protein CheW	195	0.96
LIC_RS07825		chemotaxis protein CheY	194	0.97
LIC_RS07855		flagellin	197	1.00
LIC_RS07865		cobalamin adenosyltransferase	253	0.98
LIC_RS07890		glycerol-3-phosphate cytidylyltransferase	179	0.99
LIC_RS07895	pyrG	CTP synthase	209	0.98
LIC_RS07900		2-dehydro-3-deoxyphosphooctonate aldolase	152	0.99
LIC_RS07915		LPS export ABC transporter ATP-binding protein	192	0.99
LIC_RS07920		RNA polymerase sigma-54 factor	138	0.88
LIC_RS07925		HPr kinase/phosphorylase	113	0.98
LIC_RS07930		phosphocarrier protein HPr	198	1.00
LIC_RS07935		two-component system sensor histidine kinase	215	0.93
LIC_RS07940		Fis family transcriptional regulator	174	0.97
LIC_RS07965		ribulose-phosphate 3-epimerase	192	0.99
LIC_RS07985	trmD	tRNA (guanine-N(1)-)-methyltransferase	177	0.99
LIC_RS08040		general secretion pathway protein GspC	163	0.98
LIC_RS08045		type II secretion system protein GspD	201	0.97
LIC_RS08050		type II secretion system protein GspE	182	0.97
LIC_RS08055		type II secretion system protein F	192	0.99
LIC_RS08060		type II secretion system protein GspG	163	0.98
LIC_RS08090		hypothetical protein	110	0.98
LIC_RS08145		exodeoxyribonuclease 7 large subunit	218	0.94
LIC_RS08150		permease	144	0.91
LIC_RS08175		2-isopropylmalate synthase	205	0.98
LIC_RS08180		peptidyl-tRNA hydrolase	106	0.96
LIC_RS08190		ATP-dependent protease subunit HslV	111	0.99
LIC_RS08210		hypothetical protein	194	0.91
LIC_RS08220		phosphohydrolase	219	0.98
LIC_RS08225		chromosome partitioning protein	187	0.99
LIC_RS08230		hypothetical protein	154	0.96
LIC_RS08265		4-hydroxybenzoate decarboxylase	155	0.98
LIC_RS08270		ADP-L-glycero-D-manno-heptose-6-epimerase	185	0.94
LIC_RS08280	fabG	3-ketoacyl-ACP reductase	203	0.99
LIC_RS08300		biopolymer transporter ExbB	196	0.99
LIC_RS08305		biopolymer transporter ExbD	202	0.99
LIC_RS08345		long-chain fatty acid--CoA ligase	175	0.95
LIC_RS08405		hypothetical protein	146	0.99
LIC_RS08445		transaldolase	185	1.00
LIC_RS08460	purH	bifunctional purine biosynthesis protein PurH	169	0.98
LIC_RS08465		phosphoribosylglycinamide formyltransferase	185	0.95
LIC_RS08470		flagellar export chaperone FliS	145	0.96
LIC_RS08500		deoxyguanosinetriphosphate triphosphohydrolase	180	0.93
LIC_RS08660		tyrosine--tRNA ligase	180	0.95
LIC_RS08675		RNA polymerase sigma factor RpoD	173	0.98
LIC_RS08685		hypothetical protein	189	0.90
LIC_RS08735		magnesium transporter	146	0.97
LIC_RS08760		UvrABC system protein A	204	0.91
LIC_RS08930		hypothetical protein	119	0.96
LIC_RS08935		heptosyltransferase	168	0.95
LIC_RS08940		glycosyl transferase	160	0.95
LIC_RS09020		acetylornithine aminotransferase	117	0.99
LIC_RS09025		3-isopropylmalate dehydrogenase	192	0.99
LIC_RS09030		hypothetical protein	190	0.99
LIC_RS09065		hypothetical protein	183	0.99
LIC_RS09070		biotin synthase	165	0.94
LIC_RS09090		malate dehydrogenase	107	0.99
LIC_RS09105		hypothetical protein	161	0.96
LIC_RS09130		aspartate aminotransferase	156	0.96
LIC_RS09135		helicase	156	0.98
LIC_RS09145		serine protease	201	0.96
LIC_RS09150		acyltransferase	160	0.93
LIC_RS09175		glycerol kinase	211	0.94
LIC_RS09200		ABC transporter ATP-binding protein	187	0.98
LIC_RS09205		membrane protein	173	0.98
LIC_RS09215		BolA family transcriptional regulator	193	0.77
LIC_RS09230		carboxylate-amine ligase	169	0.97
LIC_RS09225		glutaredoxin	145	0.78
LIC_RS09245		ATP-dependent Clp protease ATP-binding subunit ClpA	203	0.91
LIC_RS09250		ATP-dependent Clp protease adapter protein ClpS	200	0.99
LIC_RS09280		cysteine synthase	190	0.99
LIC_RS09290		3-isopropylmalate dehydratase large subunit	179	0.95
LIC_RS09305		phosphoheptose isomerase	144	0.99
LIC_RS09350		hypothetical protein	197	0.83
LIC_RS09365		flagellar motor switch protein FliM	183	0.94
LIC_RS09380		peptidylprolyl isomerase	131	0.96
LIC_RS09385		argininosuccinate lyase	190	0.95
LIC_RS09400		protease	217	0.99
LIC_RS09405		stomatin 2	204	0.94
LIC_RS09415		ATPase AAA	209	0.95
LIC_RS09420		hypothetical protein	195	0.98
LIC_RS09450		methyltransferase	205	0.96
LIC_RS09460		hypothetical protein	186	0.93
LIC_RS09465		ABC transporter permease	170	0.86
LIC_RS09470		ABC transporter ATP-binding protein	195	0.97
LIC_RS09475		ABC transporter substrate-binding protein	194	0.96
LIC_RS09535		chemotaxis protein CheR	189	0.92
LIC_RS09545		ABC transporter substrate-binding protein	189	0.96
LIC_RS09590		hypothetical protein	216	0.97
LIC_RS09600		hypothetical protein	136	0.94
LIC_RS09605		hypothetical protein	201	0.96
LIC_RS09675		pyruvate dehydrogenase subunit beta	89	0.99
LIC_RS09685		endoflagellar motor switch protein	183	0.96
LIC_RS09785		hypothetical protein	197	0.99
LIC_RS09790		inosine-5-monophosphate dehydrogenase	181	0.99
LIC_RS09905		TolC Outer membrane protein	217	0.95
LIC_RS09920		protein translocase subunit SecA	201	0.95
LIC_RS09925		glutamine amidotransferase	132	0.97
LIC_RS09940		hypothetical protein	187	0.97
LIC_RS09945		alpha/beta hydrolase	159	0.98
LIC_RS09955		ATP-dependent Clp protease proteolytic subunit 2	214	0.99
LIC_RS10065		hypothetical protein	158	0.99
LIC_RS10090		acyl-CoA dehydrogenase	166	0.96
LIC_RS10095		transcriptional regulator	209	0.95
LIC_RS10100		thioredoxin	174	0.99
LIC_RS10215		hypothetical protein	158	0.97
LIC_RS10220	sdhA	succinate dehydrogenase flavoprotein subunit	215	0.98
LIC_RS10265		elongation factor 4	126	0.97
LIC_RS10315		helicase	221	0.98
LIC_RS10345		asparagine--tRNA ligase	185	1.00
LIC_RS10350		bifunctional protein FolD	138	0.98
LIC_RS10355		acetyl esterase	160	0.98
LIC_RS10360		cysteine--tRNA ligase	175	0.98
LIC_RS10365		rRNA methyltransferase	197	0.74
LIC_RS10590		hypothetical protein	116	0.98
LIC_RS10595		aspartate 1-decarboxylase	85	0.99
LIC_RS10670		glyceraldehyde-3-phosphate dehydrogenase	41	0.98
LIC_RS10675	pgk	phosphoglycerate kinase	140	0.85
LIC_RS10705		two-component system sensor histidine kinase	90	0.91
LIC_RS10710		chemotaxis protein CheY	171	0.95
LIC_RS10755		HD family phosphohydrolase	122	0.94
LIC_RS10765		aspartate--tRNA ligase	81	0.98
LIC_RS10770		replicative DNA helicase	188	0.99
LIC_RS10785		single-stranded DNA-binding protein	125	0.99
LIC_RS11310		multicopper oxidase	184	0.97
LIC_RS11320		hypothetical protein	193	0.94
LIC_RS11445		chemotaxis protein CheW	164	1.00
LIC_RS11460		mannose-1-phosphate guanylyltransferase	201	0.98
LIC_RS11470		RNA chaperone Hfq	130	1.00
LIC_RS11495		carboxyl-terminal processing protease	81	0.94
LIC_RS11500		L-aspartate oxidase	151	0.98
LIC_RS11590		dehydrogenase	218	0.97
LIC_RS11595		tRNA-specific 2-thiouridylase MnmA	161	1.00
LIC_RS11625		YggS family pyridoxal phosphate enzyme	163	0.96
x_2			203	0.97
LIC_RS11760		CDP-diacylglycerol--serine O-phosphatidyltransferase	191	0.99
LIC_RS11765		tRNA N6-adenosine threonylcarbamoyltransferase	141	0.98
LIC_RS11770		peptidase S41	202	0.96
LIC_RS11780		LexA repressor	219	0.99
LIC_RS11785		transporter	165	0.91
LIC_RS11805		restriction endonuclease	199	0.93
LIC_RS11815		ABC transporter ATP-binding protein	203	1.00
LIC_RS11825		hydrolase	195	0.99
LIC_RS12210		lipoprotein signal peptidase	136	0.99
LIC_RS12250		hypothetical protein	234	0.95
LIC_RS12300		glutamine synthetase	122	0.99
LIC_RS12325		chromosome segregation ATPase	133	0.95
LIC_RS12330		hypothetical protein	139	0.92
LIC_RS12375		amino acid aminotransferase	166	0.98
LIC_RS12485		phosphate acyltransferase	127	0.96
LIC_RS12500		ATP phosphoribosyltransferase	138	0.99
LIC_RS12530		bifunctional chorismate mutase/prephenate dehydratase	33	0.97
LIC_RS12540		segregation and condensation protein A	111	0.96
LIC_RS12545		chemotaxis protein CheY	79	1.00
LIC_RS12550		two-component system protein-glutamate methylesterase response regulator	153	0.98
LIC_RS12555		chemotaxis protein	169	0.94
LIC_RS12560		chemotaxis protein CheW	144	1.00
LIC_RS12660		dihydrolipoamide dehydrogenase	190	0.98
LIC_RS12665		dihydrolipoamide succinyltransferase	164	0.99
LIC_RS12675		hydrolase	168	0.99
LIC_RS12680		peptidase	117	0.97
LIC_RS12770		crotonase	161	0.99
LIC_RS12935		sulfate/thiosulfate import ATP-binding protein CysA	149	0.98
LIC_RS12945		sulfate/thiosulfate transporter subunit	181	0.99
LIC_RS12980		riboflavin synthase subunit alpha	160	0.97
LIC_RS12990		preprotein translocase subunit SecF	168	0.99
LIC_RS12995		preprotein translocase subunit SecD	186	0.99
LIC_RS13010		anthranilate phosphoribosyltransferase	215	0.98
LIC_RS13015		CDP-diacylglycerol--glycerol-3-phosphate 3-phosphatidyltransferase	188	0.96
LIC_RS13020		ribosomal protein S12 methylthiotransferase RimO	204	0.97
LIC_RS13025		transcriptional regulator	217	0.97
LIC_RS13135		glycerol-3-phosphate dehydrogenase	177	0.92
LIC_RS13145		adenylosuccinate synthetase	207	0.98
LIC_RS13170		tRNA-2-methylthio-N(6)-dimethylallyladenosine synthase	74	0.97
LIC_RS13185		succinyl-CoA ligase subunit beta	183	0.99
LIC_RS13190		succinyl-CoA synthetase subunit alpha	190	0.99
LIC_RS13195		channel protein TolC	216	0.97
LIC_RS13210		hypothetical protein	199	0.92
LIC_RS13265		ABC transporter permease	210	0.94
LIC_RS13405		diaminopimelate decarboxylase	176	0.99
LIC_RS13420		cell division protein	219	1.00
LIC_RS13425		peptidase M23	179	0.98
LIC_RS13470		hypothetical protein	202	0.94
LIC_RS13500		transcription termination factor Rho	112	0.96
LIC_RS13510		nitrogen fixation protein NifU	166	0.98
LIC_RS13515		hypothetical protein	163	0.99
LIC_RS13755		ABC transporter permease	175	0.89
LIC_RS13760		multidrug ABC transporter ATP-binding protein	183	0.94
LIC_RS13855		polyribonucleotide nucleotidyltransferase	205	0.99
LIC_RS13880		transcription termination factor NusA	162	0.94
LIC_RS13970		hypothetical protein	150	0.95
LIC_RS13975		hypothetical protein	192	0.98
LIC_RS13980		enoyl-CoA hydratase	168	0.98
LIC_RS14070		NADH-quinone oxidoreductase subunit B	200	1.00
LIC_RS14075		NADH dehydrogenase	196	0.88
LIC_RS14080		NADH-quinone oxidoreductase subunit D	168	0.98
LIC_RS14085		NADH-quinone oxidoreductase subunit E	149	1.00
LIC_RS14090		NADH dehydrogenase	115	0.96
LIC_RS14095		NADH-quinone oxidoreductase subunit H	206	0.97
LIC_RS14110		NADH dehydrogenase	199	0.97
LIC_RS14115		NADH dehydrogenase	166	0.95
LIC_RS14120		NADH-quinone oxidoreductase subunit N	173	0.97
LIC_RS14230		gamma-glutamyl phosphate reductase	149	0.97
LIC_RS14300		indole-3-glycerol phosphate synthase	210	0.97
LIC_RS14305		anti-sigma factor antagonist	103	0.99
LIC_RS14425		TonB-dependent receptor	180	0.99
LIC_RS14430		Holliday junction DNA helicase RuvB	180	0.99
LIC_RS14485		cell division protein	197	1.00
LIC_RS14490		hypothetical protein	216	1.00
LIC_RS14520	gltA	citrate synthase	178	1.00
LIC_RS14530		SAM-dependent methyltransferase	200	0.84
LIC_RS14570		aspartate carbamoyltransferase	107	0.99
LIC_RS14615		DNA-directed RNA polymerase subunit alpha	208	0.99
LIC_RS14735	rplB	50S ribosomal protein L2	153	1.00
LIC_RS14760	tuf	elongation factor Tu	184	1.00
LIC_RS15120		UvrABC system protein B	178	0.95
LIC_RS15130		rRNA methyltransferase	176	1.00
LIC_RS15195		ABC transporter permease	190	0.88
LIC_RS15200		PTS sugar transporter subunit IIA	194	1.00
LIC_RS15215		hypothetical protein	186	0.99
LIC_RS15220		glycosyl transferase	127	0.98
LIC_RS15250		quinolinate synthase A	152	0.96
LIC_RS15275		cell division protein FtsZ	161	0.99
LIC_RS15280		cell division protein FtsA	167	0.98
LIC_RS15510		aminodeoxychorismate lyase	126	0.99
LIC_RS15535		hypothetical protein	198	1.00
LIC_RS15540		cAMP-binding protein	165	0.97
LIC_RS15925		5'-nucleotidase surE	190	0.95
LIC_RS15980		glucose-6-phosphate isomerase	189	0.95
LIC_RS16170		phosphopantothenoylcysteine decarboxylase	147	0.99
LIC_RS16175		hemolysin	152	0.98
LIC_RS16195		phosphoesterase	142	1.00
LIC_RS16225		UDP-glucose 4-epimerase	170	0.91
LIC_RS16230		UDP-N-acetylglucosamine acyltransferase	172	1.00
LIC_RS16285		DNA replication protein DnaC	169	0.96
LIC_RS16320		adenosine deaminase	164	0.97
LIC_RS16350		acylphosphatase	196	0.99
LIC_RS16505		pyrimidine reductase	165	0.97
LIC_RS16515		ABC transporter permease	149	0.92
LIC_RS16565		phenylalanine--tRNA ligase subunit beta	162	0.97
LIC_RS16570		RNA helicase	223	0.97
LIC_RS16780		amidophosphoribosyltransferase	161	0.98
LIC_RS16785		ribonuclease D	94	0.96
LIC_RS16800		hypothetical protein	174	0.96
LIC_RS16825		two-component system sensor histidine kinase	159	0.90
LIC_RS16830		ornithine acetyltransferase	186	0.98
LIC_RS16895		peptidase M23	190	0.98
LIC_RS16975		3-hydroxyacyl-CoA dehydrogenase	56	0.99
LIC_RS16980		acetyl-CoA acetyltransferase	172	0.98
LIC_RS17045		UDP-N-acetylmuramate--alanine ligase	197	0.96
LIC_RS17065		ABC transporter permease	204	0.98
LIC_RS17070		ABC transporter ATP-binding protein	168	0.98
LIC_RS17110	coaD	phosphopantetheine adenylyltransferase	184	1.00
LIC_RS17115		nucleoside diphosphate kinase	137	1.00
LIC_RS17180		endoflagellar motor protein	167	0.99
LIC_RS17185		hypothetical protein	166	0.81
LIC_RS17210		glutamate--tRNA ligase	95	0.91
LIC_RS17225		DNA gyrase subunit A	206	0.97
LIC_RS17230		DNA gyrase subunit B	206	0.96
LIC_RS17340		sulfate adenylyltransferase subunit 1	172	1.00
LIC_RS17345		sulfate adenylyltransferase subunit 2	161	1.00
LIC_RS17350		phosphoadenosine phosphosulfate reductase	186	0.99
LIC_RS17405		ABC transporter permease	177	0.99
LIC_RS17410		peptide ABC transporter permease	162	0.97
LIC_RS17415		dipeptide/oligopeptide/nickel ABC transporter ATP-binding protein	108	0.98
LIC_RS17420		dipeptide/oligopeptide/nickel ABC transporter ATP-binding protein	81	0.95
LIC_RS17445		hypothetical protein	227	0.86
LIC_RS17510		acetyl-CoA synthetase	215	0.97
LIC_RS17735		carbon storage regulator homolog	167	0.88
LIC_RS17740		flagellar assembly factor FliW	199	0.84
LIC_RS17745		flagellar hook-associated protein FlgL	125	0.99
LIC_RS17750		flagellar hook protein FlgK	129	0.99
LIC_RS17790		hypothetical protein	122	0.97
LIC_RS17860		DNA polymerase III subunit gamma/tau	142	0.91
LIC_RS17865		hypothetical protein	181	0.99
LIC_RS17870		recombinase RecR	166	0.98
LIC_RS17875		hypothetical protein	163	0.96
LIC_RS17880		ABC transporter substrate-binding protein	145	0.86
LIC_RS17890		serine--tRNA ligase	173	0.97
LIC_RS17895		DNAase	150	0.98
LIC_RS17900		metalloendopeptidase	195	0.95
LIC_RS17905		cell division protein	220	0.99
LIC_RS17930		chromosome partitioning protein ParB	211	0.97
LIC_RS17935		sporulation initiation inhibitor Soj	169	0.97
LIC_RS17965		tRNA uridine 5-carboxymethylaminomethyl modification enzyme MnmG	185	0.97
LIC_RS17970		branched-chain amino acid aminotransferase	126	0.99
LIC_RS18020		delta-aminolevulinic acid dehydratase	189	0.97
LIC_RS18025		glutamate-1-semialdehyde 2,1-aminomutase	196	0.95
LIC_RS18040		uroporphyrinogen decarboxylase	202	0.98
LIC_RS18045		coproporphyrinogen III oxidase	137	0.97
LIC_RS18075		chromosome partitioning protein ParA	196	0.94
LIC_RS18080		chromosome partitioning protein ParB	138	0.94
LIC_RS18115		pyridine nucleotide-disulfide oxidoreductase	169	0.97
LIC_RS18170		ATPase AAA	226	0.86
LIC_RS18185		protein BatA	179	0.95
LIC_RS18205		heat-shock protein Hsp90	216	0.94
LIC_RS18310		3-oxoacyl-ACP synthase	119	0.99
LIC_RS18315		acyl carrier protein	123	1.00
LIC_RS18330		3-dehydroquinate synthase	230	0.98
LIC_RS18335		mechanosensitive ion channel protein	173	0.95
LIC_RS18410		adenosylhomocysteinase	194	0.98
LIC_RS18435		diphosphate--fructose-6-phosphate 1-phosphotransferase	213	0.95
LIC_RS18440		serine phosphatase	190	0.96
LIC_RS18445		acetylglutamate kinase	200	0.99
LIC_RS18490		shikimate kinase	165	0.99
LIC_RS18495		HD family phosphohydrolase	173	0.96
LIC_RS18505		Pheromone shutdown protein	206	0.97
LIC_RS18565		hypothetical protein	218	0.97
LIC_RS18695		nucleoside-diphosphate sugar epimerase	165	0.98
LIC_RS18700		hypothetical protein	213	0.97
LIC_RS18705		permease	159	0.95
LIC_RS18710		protease HtpX homolog	191	0.99
LIC_RS18835		membrane protein	135	0.96
LIC_RS19060		methylmalonyl-CoA mutase	180	0.97
LIC_RS19065		protein kinase	131	0.96
LIC_RS19220		polyamine aminopropyltransferase 2	137	1.00
LIC_RS19290		EF-P lysine aminoacylase GenX	205	0.96
LIC_RS19305		two-component system response regulator	128	0.97
LIC_RS19340		hypothetical protein	214	0.99
LIC_RS19375		pyruvate kinase	180	0.98
LIC_RS19385		aspartate-semialdehyde dehydrogenase	123	0.84
LIC_RS19420		hypothetical protein	182	0.95
LIC_RS19435		chromosome partitioning protein ParB	201	0.97
