# Supplementary material for: Genus-wide Leptospira core genome multilocus sequence typing for strain taxonomy and global surveillance
Source: PLoS Negl Trop Dis. 2019 Apr 26;13(4):e0007374. doi: 10.1371/journal.pntd.0007374 (PMC6513109; doi:10.1371/journal.pntd.0007374)
Supplement: S3 Table — (XLSX) [file pntd.0007374.s003.xlsx]

## Sheet: Feuil1
Table S3. Genomic classification levels proposed in this study for Leptospira strains
Classification level	Abbreviation	Examples
Clade	n.a.	Pathogens, saprophytes
Subclade	n.a.	P1, P2, S1, S2
Subgroup	n.a.	P1-1, which comprises L. interrogans, L. kirschneri and L. noguchii
Species	n.a.	L. interrogans, L. kirschneri
Clonal group	CG	CG1, CG235
cgMLST sequence type	cgST	cgST1, cgST714
n.a.: not applicable
